# Supplementary material for: Cortical scaling of the neonatal brain in typical and altered development
Source: Proc Natl Acad Sci U S A. 2025 Apr 8;122(15):e2416423122. doi: 10.1073/pnas.2416423122 (PMC12012530; doi:10.1073/pnas.2416423122)
Supplement: Supplementary file 2 — Dataset S01 (CSV) [file pnas.2416423122.sd01.csv]

Baby_ID	Multiple	session_ID	PMA	GA	male	Group	Group_name	CHD_group	Cortical_grey_matter	white_matter	cerebellum	deep_grey_matter	brainstem	Hippocampus_and_amygdala	Mean_Corr_Thick	Total_SA	Total_Outer_Hull	Outcome	cog_comp	language_comp	motor_comp	corr_age_at_assess	CDO2	IMD_quintile	parent_firstlanguage_notenglish	respsupportdays	parenteralnutritiondays	Bwzscore_UK90
1	0	NA	38.57	38.29	1	2	Critical_CHD	Abnormal	128684	150240.625	21782.75	23885.25	6170.75	2310	1.094908875	82206.068	36064.3855	1	100	NA	91	24.13	1141.99581888	2	NA	NA	NA	1.228
2	0	NA	38.57	38	1	2	Critical_CHD	Abnormal	111613.375	138496.625	19623.125	22259.375	5774.25	2454.125	1.0293094375	72592.168	31962.5691	1	65	74	76	23.68	1256.1540992	4	0	NA	NA	-0.471
3	0	NA	39.57	38.57	0	2	Critical_CHD	Left	134137.875	142252.375	24270.875	25090.125	6545.25	2562.75	1.1604204375	83732.944	35252.4383	1	90	135	107	22	2852.4507264	4	0	NA	NA	-0.019
4	0	NA	38	37.14	0	2	Critical_CHD	Left	115441.875	118221.375	19920.25	22369.875	5566.75	2070.25	1.10148221875	75242.661	31693.7018	1	100	112	107	22.1	1987.390848	1	0	NA	NA	1.73
5	0	NA	38.14	38	0	2	Critical_CHD	Abnormal	93710.875	112752.625	18142	20486.75	5405.5	1872.875	1.15053175	60850.592	29401.2362	0	NA	NA	NA	NA	2009.67003072	5	NA	NA	NA	-2.247
6	0	NA	39.57	39.29	1	2	Critical_CHD	Left	121700	134007.625	20745.125	24776.125	5981.5	2423.625	1.07472496875	79593.004	32899.3043	1	110	112	103	22.32	2145.7536	5	0	NA	NA	-0.009
7	0	NA	38	37.14	1	2	Critical_CHD	Left	125698.125	136816.125	19364	22925.125	5782.75	2325.375	1.12909559375	79857.468	35284.5659	1	95	77	100	22.03	NA	2	1	NA	NA	-0.733
8	0	NA	39.43	38.71	0	2	Critical_CHD	Left	118352.75	128058.75	16837.375	21837.75	5332.875	2027	1.2036718125	73881.527	32785.3542	1	95	91	94	22.23	1808.04855648	2	NA	NA	NA	0.213
9	0	NA	38.14	37.86	1	2	Critical_CHD	Abnormal	106917	128078.25	19766.5	21798	5513.25	2452	1.0723769375	70743.439	31092.03824	0	NA	NA	NA	NA	1281.9152736	3	0	NA	NA	-0.449
10	0	NA	39.86	39.43	0	2	Critical_CHD	Abnormal	135538.25	145097.375	22746.875	26349.375	6199.25	2516.75	1.084390625	85940.885	35174.8744	1	85	79	88	22.32	1547.71929312	1	0	NA	NA	0.44
11	0	NA	40.71	40.57	1	2	Critical_CHD	Left	178407.75	195199.625	28978.875	33485.25	7948.625	2808.375	1.1312826875	106501.821	42292.4486	1	85	89	91	25.72	2414.9191968	3	1	NA	NA	0.841
12	0	NA	38.71	38.43	1	2	Critical_CHD	Abnormal	123192	139631.5	18722.375	22652.25	5466.875	2143.375	1.03776946875	81632.682	34170.4697	1	75	79	91	22.2	1518.919128	2	1	NA	NA	-0.246
13	0	NA	39.71	39.29	0	2	Critical_CHD	Abnormal	112077.375	128095.875	19434.25	21684.125	5358.875	2009.125	1.08608403125	72660.862	31677.0216	0	NA	NA	NA	NA	1439.562176	2	NA	NA	NA	-0.832
14	0	NA	39.29	39.14	1	2	Critical_CHD	Abnormal	117831.875	135135	21869.875	24348.5	5846.25	2112.125	1.03356121875	80215.859	32645.8653	1	105	138	110	22.72	1304.24822528	3	0	NA	NA	0.335
15	0	NA	39	38.43	0	2	Critical_CHD	Abnormal	99463.625	111397.875	18786.25	19717	5335.25	2074.875	1.078527125	64303.429	29971.9009	1	100	115	124	22.03	1503.15156	5	0	NA	NA	1.329
16	0	NA	39.86	39.71	1	2	Critical_CHD	Abnormal	127620.75	143927.75	24488.25	24625.25	6170	2293.5	1.0434515	84856.644	34082.0403	0	NA	NA	NA	NA	1586.7910296	3	NA	NA	NA	0.015
17	0	NA	39	38.86	1	2	Critical_CHD	Left	127111.375	148114.875	20536.125	26014.125	6275.875	2556.25	1.0542895	86123.986	34397.6043	1	90	118	100	22.03	NA	5	0	NA	NA	-0.072
18	0	NA	38.29	37.71	0	2	Critical_CHD	Left	103284.375	120842.375	18649.875	21904.75	5267.625	2290.875	1.09672459375	67422.578	29446.5086	0	NA	NA	NA	NA	1604.436948	5	NA	NA	NA	-0.432
19	0	NA	38.29	38	1	2	Critical_CHD	Left	110841	125933.75	20709.875	22989.5	5965.75	2319.625	1.1272676875	70236.262	31616.7525	0	NA	NA	NA	NA	1939.38547008	1	NA	NA	NA	2.75
20	1	NA	38	37.14	0	2	Critical_CHD	Right	92540.875	116992.625	16398.625	20560.75	5242.125	2015.625	1.074581625	61851.363	29562.6531	0	NA	NA	NA	NA	NA	5	NA	NA	NA	-0.849
21	0	NA	37.71	37.57	1	2	Critical_CHD	Right	105535.375	127227.25	18323.75	23047.375	5686.625	2195.75	1.03133278125	70389.161	30755.12186	NA	NA	NA	NA	NA	NA	4	NA	NA	NA	-0.235
22	0	NA	38.71	38.29	1	2	Critical_CHD	Abnormal	126003	152917.125	20996.625	24511.5	5906.25	2286.625	1.04524128125	87166.848	34278.8347	0	NA	NA	NA	NA	2057.13727296	3	NA	NA	NA	1.958
23	0	NA	37.14	37.14	0	2	Critical_CHD	Abnormal	74200.25	99853.25	14852.75	17727.875	4758	1721.75	1.0533683125	53305.589	26658.1299	NA	NA	NA	NA	NA	NA	1	NA	NA	NA	-1.957
24	0	NA	38.71	38.43	0	2	Critical_CHD	Abnormal	102936.75	114976	18078.875	21625.125	5675.125	2044.25	1.0221176875	70784.605	29419.6685	NA	NA	NA	NA	NA	1566.3991896	1	NA	NA	NA	-0.518
25	0	NA	37.57	37	0	2	Critical_CHD	Left	94681.5	116770.5	15575.125	19686.375	4833.375	1789.875	1.02554515625	63126.157	28843.8385	NA	NA	NA	NA	NA	1545.33706272	2	NA	NA	NA	-1.729
26	0	NA	39.29	38.43	0	2	Critical_CHD	Abnormal	122684.125	132512.5	21366.375	23792	6146.125	2379.625	1.111452125	75473.58	33246.7487	NA	NA	NA	NA	NA	1944.8136	5	NA	NA	NA	0.095
27	0	NA	38.57	38.29	0	2	Critical_CHD	Right	110259	116203.25	19009	21640.125	5490.125	2014.375	1.0617934375	71560.996	29988.6707	NA	NA	NA	NA	NA	NA	2	NA	NA	NA	-0.451
28	0	NA	38.71	38.14	0	2	Critical_CHD	Left	100537	115366.75	17065.875	20745.5	5124.375	1994.25	1.14696396875	62438.558	28861.224	NA	NA	NA	NA	NA	NA	3	NA	NA	NA	-0.523
29	0	NA	37.86	37.43	1	2	Critical_CHD	Abnormal	106048.625	131483.5	17941.625	22778.75	5684.5	2427.625	1.04017165625	71903.455	31608.1245	NA	NA	NA	NA	NA	NA	1	NA	NA	NA	0.696
30	0	NA	39.57	38.86	1	2	Critical_CHD	Abnormal	124820.875	134784.625	22843.375	24055.25	6301.375	2368.25	1.080864375	84467.603	34218.6489	NA	NA	NA	NA	NA	1382.28950784	3	NA	NA	NA	1.04
31	0	NA	38.86	38.71	1	2	Critical_CHD	Left	115551.25	125527.875	17955.875	21753	5439.375	2224.875	1.092095125	73905.059	31723.5625	NA	NA	NA	NA	NA	NA	2	NA	NA	NA	-0.797
32	0	NA	40	39.43	1	2	Critical_CHD	Abnormal	122127.875	131552.5	20326.875	23560.375	5534.25	2136.625	1.04006190625	81130.975	32228.9032	NA	NA	NA	NA	NA	1222.5971736	5	NA	NA	NA	-1.037
33	0	NA	39.86	38.71	1	2	Critical_CHD	Abnormal	134143	137283.5	28060.5	25124.75	6206.625	2210.625	1.0983700625	85174.019	35196.4021	NA	NA	NA	NA	NA	1275.76389024	5	NA	NA	NA	0.475
34	0	NA	39.71	39.14	1	2	Critical_CHD	Right	129430.5	135686.875	26042.125	26266.875	6555.25	2391.75	1.146539	80876.476	34697.6634	NA	NA	NA	NA	NA	2085.51639296	5	NA	NA	NA	0.048
35	0	NA	39	38.57	1	2	Critical_CHD	Left	97400.875	110129.125	17633.875	19036.125	5170	2217	1.04794375	64528.305	29172.3057	NA	NA	NA	NA	NA	1340.34018	3	NA	NA	NA	-1.807
36	0	NA	38.71	38.43	1	2	Critical_CHD	Left	134649.875	151825.875	24265.375	24413.75	6328.25	2486.25	1.12893965625	84884.956	36112.4438	NA	NA	NA	NA	NA	2006.02774944	5	NA	NA	NA	1.705
37	0	NA	38.86	38.57	0	2	Critical_CHD	Abnormal	103578.875	118579.375	17773.625	20989.625	5231.25	2096.875	1.0963255	69203.82	29470.8663	NA	NA	NA	NA	NA	1939.04076312	3	NA	NA	NA	-0.441
38	0	NA	39	38.57	0	2	Critical_CHD	Abnormal	112480.5	129281.5	17949.625	23285.125	5606.125	1993	1.0599295	74234.209	30881.4341	NA	NA	NA	NA	NA	NA	5	NA	NA	NA	-0.63
39	0	NA	40.29	38.43	0	2	Critical_CHD	Right	132721.875	135800.25	24488	24418.625	6346.5	2342.75	1.05419034375	86889.573	33799.3992	NA	NA	NA	NA	NA	NA	4	NA	NA	NA	0.372
40	0	NA	39.29	38.29	1	2	Critical_CHD	Abnormal	116873.375	122211.625	19681.375	23235.375	5867.125	2244.125	1.0566890625	74181.667	31853.6955	NA	NA	NA	NA	NA	1533.372732	3	NA	NA	NA	1.185
41	0	NA	39.29	39.14	0	2	Critical_CHD	Right	108070.75	123835.875	19975.625	21083.75	5431.25	1995.125	1.10389746875	68519.408	30406.0356	NA	NA	NA	NA	NA	1432.6572792	3	NA	NA	NA	-1.169
CC00112XX05	0	37001	42.43	23	1	1	preterm	preterm	139762.375	117567.5	22678.625	22382.375	5519.25	2331.125	1.13155403125	85431.633	34382.2331	1	80	100	79	18.49	NA	5	0	140	162	-1.316
CC00121XX06	0	41700	40.14	28.14	1	1	preterm	preterm	123629.125	133474.125	17608.625	22994.625	5387.75	2472.5	1.05502825	78820.177	34296.0279	1	95	94	73	19.85	NA	3	0	29	131	-1.405
CC00136AN13	1	64201	44.86	31	0	1	preterm	preterm	176055.25	148284.625	29529.875	29049.375	6762.125	2554.625	1.16735240625	104464.579	39173.21875	1	115	109	107	19.79	NA	2	0	1	5	-2.666
CC00136BN13	1	64300	44.86	31	0	1	preterm	NA	194309	160422	31403.375	31108.75	7142.5	2697	1.212586875	115922.233	42727.8642	1	105	103	107	19.79	NA	2	0	1	6	-1.01
CC00191XX11	0	79600	40.43	32.71	1	1	preterm	NA	156304.25	164860.5	25783.875	27739.25	6242.5	2595.75	1.107003875	93802.097	38865.7605	0	NA	NA	NA	NA	NA	2	NA	0	0	-0.01
CC00227XX13	0	92100	41.29	29.43	0	1	preterm	preterm	139794.125	131395.5	24716.375	26655.125	6437.75	2243	1.14000478125	85461.288	34987.1548	1	100	124	107	18.66	NA	5	0	5	15	-1.021
CC00245AN15	1	94300	43	31.71	1	1	preterm	NA	192750.625	167070.625	30267.125	30544.125	6918.875	2890.125	1.211919875	114470.902	42883.5576	1	95	112	110	18.39	NA	3	0	3	0	-0.191
CC00245BN15	1	94400	43	31.71	1	1	preterm	preterm	181321.375	155677.5	29194.125	29192	6590.375	2802.875	1.1700085	108177.489	40602.4122	1	105	112	110	18.39	NA	3	0	1	8	-1.982
CC00248XX18	0	92700	39.86	30.29	0	1	preterm	preterm	132063.5	133373.375	22928	25322.25	6400	2568.875	1.10410859375	80926.916	34331.038	1	100	121	103	18.59	NA	3	0	1	7	0.701
CC00284AN13	1	111400	41.29	30.71	0	1	preterm	NA	182832.125	179514	28504.125	32109.375	6795.75	3043	1.1406665625	109506.336	41731.978	1	105	112	110	18.39	NA	3	0	0	9	-0.483
CC00284BN13	1	111500	41.29	30.71	1	1	preterm	NA	183360.5	175956.25	28432.5	31029.875	6936.25	3169.875	1.10418134375	109840.922	42536.9194	1	100	115	97	18.69	NA	4	0	0	11	-2.125
CC00301XX04	0	113001	40	28.71	0	1	preterm	preterm	147629.5	148088.5	22409.5	25202	5776.875	2518.125	1.10625815625	88247.622	36858.9065	0	NA	NA	NA	NA	NA	3	NA	3	8	-0.047
CC00305XX08	0	115700	41.14	31.86	0	1	preterm	preterm	148324.25	153255.375	24117	27691.5	6116	2891.625	1.10899021875	89447.984	36627.1357	1	100	106	100	18.72	NA	3	0	1	8	-1.566
CC00309BN12	1	99400	43.57	27.14	1	1	preterm	preterm	179706	162890.75	33565.25	29069.5	7018.625	2880.875	1.16052840625	109494.083	41356.9037	1	105	97	110	22.03	NA	3	1	17	10	-0.733
CC00333XX12	0	105800	38.14	29.71	0	1	preterm	NA	86348.25	98047.625	10335.25	15685.125	4107.625	1919.125	1.02410953125	56897.916	26885.10504	0	NA	NA	NA	NA	NA	4	NA	29	33	-2.039
CC00361XX07	0	120500	39.86	32.29	1	1	preterm	NA	141234.75	161639	22936.5	26086.625	6063.25	2573.25	1.054537375	90765.959	37476.7941	1	90	100	103	18.36	NA	2	1	2	0	-0.925
CC00389XX19	0	133800	38.43	28.71	1	1	preterm	preterm	101766.25	114922.125	18116.875	20297.5	5218.375	2030.25	1.02234271875	66175.206	29522.7967	1	95	94	91	18.26	NA	2	NA	62	15	-2.138
CC00395XX17	0	129500	40.14	31.29	1	1	preterm	preterm	150834.75	151995.125	25192.375	25975.5	6430.875	2802	1.05756575	96607.674	38100.593	0	NA	NA	NA	NA	NA	5	NA	0	0	1.015
CC00489XX20	0	142900	38.43	28.71	1	1	preterm	preterm	126829.25	136225	19433.875	22760.125	5143.375	2331.75	1.0767959375	79932.319	34773.2075	1	90	89	82	20.79	NA	4	0	66	17	-0.094
CC00518XX15	0	166600	42.86	26.14	1	1	preterm	preterm	131480	113278.125	27747.375	23455.25	5677	2502.875	1.1452744375	81574.039	34379.9814	1	105	97	112	18.23	NA	2	0	62	22	-2.468
CC00525XX14	0	165900	40.86	31	0	1	preterm	preterm	146283.25	148499.625	26649.5	26797	6286.75	2599	1.13466328125	86253.703	37141.0562	0	NA	NA	NA	NA	NA	5	NA	1	4	-0.04
CC00526XX15	0	169900	41.71	26.14	0	1	preterm	preterm	143546.25	133712.125	23845.125	23902.375	5946.125	2497	1.15431528125	87432.307	36648.1142	1	100	118	94	18.36	NA	3	0	52	23	0.437
CC00529AN18	1	170000	42.29	27.43	1	1	preterm	preterm	180393	175702.375	28879.875	29823.375	7193.875	2837.375	1.23482875	105324.952	42312.0727	1	90	68	91	18.3	NA	3	0	44	19	0.192
CC00529BN18	1	170100	42.29	27.43	1	1	preterm	NA	171453.25	164938.75	28015.125	28859.125	6829.25	2927.75	1.214726875	100824.17	40533.1582	1	80	74	88	18.3	NA	3	0	41	11	-1.296
CC00530XX11	0	181301	42.43	26.14	0	1	preterm	preterm	165930.75	148451.625	26010.125	28074	6550.375	2537.375	1.1614085625	101447.952	39584.0004	1	100	115	110	18.07	NA	2	0	43	13	0.535
CC00572AN12	1	161300	44.29	27.57	1	1	preterm	NA	189731.625	150904	33821.75	30081.375	7327	2519.625	1.1957940625	116279.049	43511.7594	1	95	91	91	18.66	NA	1	0	17	12	0.419
CC00572BN12	1	161400	44.29	27.57	1	1	preterm	NA	184437.625	148012	30521.75	29320.375	7192.25	2649.125	1.187165125	112123.595	42799.2621	1	95	83	94	18.66	NA	1	0	18	15	0.309
CC00572CN12	1	161200	44.29	27.57	1	1	preterm	NA	176844.875	143178.875	30029.875	27749.5	6835.125	2599.5	1.18152471875	108577.745	41682.6066	1	100	103	97	18.66	NA	1	0	7	15	-0.782
CC00576XX16	0	178200	42.14	28.86	1	1	preterm	preterm	124270.875	119833.75	27950.625	22710.625	5921.25	2272.75	1.1179723125	75698.903	32722.5007	0	NA	NA	NA	NA	NA	1	NA	24	13	-2.093
CC00600XX06	0	192200	44.57	31.57	1	1	preterm	NA	219241.625	192985.375	34683	32975.875	7919.375	3056.125	1.2253279375	126366.376	46438.3288	1	95	112	107	18	NA	5	0	2	0	0.516
CC00617XX15	0	188400	40.14	31.57	1	1	preterm	preterm	150379.875	157465	24335.125	25477.375	5886.625	2458	1.1621354375	87142.908	36279.62697	1	100	112	100	18.1	NA	3	0	2	0	-0.353
CC00618XX16	0	193600	40.14	27.43	0	1	preterm	preterm	133690	129203.125	23096.375	22991.5	5050.5	2262	1.177516625	81116.766	34784.7477	1	85	112	100	18	NA	2	NA	10	15	-1.546
CC00621XX11	0	195900	43.14	29	1	1	preterm	preterm	176713.125	154141.75	31391.375	30202.875	7033.5	2760.625	1.14424715625	107969.689	40331.973	0	NA	NA	NA	NA	NA	2	NA	44	13	-0.669
CC00628XX18	0	193500	42	29.57	0	1	preterm	NA	170031.375	165558.25	26479.125	31439.125	6654.25	3069.25	1.12802746875	99437.029	40549.1597	1	120	115	112	17.92	NA	3	1	7	0	-0.99
CC00629XX19	0	198100	41.14	24.71	0	1	preterm	preterm	136269.125	149089.25	21697.625	24508.125	5393.875	2187.5	1.1582076875	80604.726	36558.8376	1	80	74	88	18.03	NA	5	0	66	16	-0.226
CC00657XX14	0	212200	41	28.14	1	1	preterm	preterm	155868.625	152537.5	26477.375	27514.75	6624.75	2603.5	1.21109171875	89999.914	39188.202	1	80	86	91	17.79	NA	2	0	2	11	0.338
CC00661XX10	0	209600	39	27.57	1	1	preterm	preterm	133945.5	138525.25	19976.125	22988.75	5484.5	2315.625	1.112776875	82537.322	35836.5169	1	55	47	70	18.03	NA	2	1	90	9	-1.428
CC00666XX15	0	212100	38.57	23.71	0	1	preterm	preterm	87813.875	98796.375	14702.375	18032.25	4442.5	1606.5	1.029353625	56036.415	27308.96423	0	NA	NA	NA	NA	NA	1	NA	110	106	0.057
CC00672AN13	1	214900	41.71	28.71	1	1	preterm	preterm	192722.375	196800	30838.75	32102.625	6899.125	3337.375	1.1402086875	115113.19	45444.7543	1	105	77	82	18.62	NA	5	0	21	10	0.198
CC00672BN13	1	214800	41.71	28.71	0	1	preterm	preterm	137073	140128	21659.125	24888.625	6000.875	2511.625	1.1573768125	82575.335	35736.7252	1	105	106	88	18.62	NA	5	0	22	18	-2.535
CC00686XX19	0	209100	39.71	32.57	1	1	preterm	preterm	138289.625	132325.875	26264.375	26796.625	6074	2547.75	1.077995875	86662.366	34864.556	1	90	86	100	17.72	NA	4	1	1	10	-2.523
CC00694XX19	0	228100	44	24.42	0	1	preterm	NA	156946.5	129206.5	8778.875	25385.125	5307	2445	1.16773565625	92772.23	37464.5713	1	55	71	85	18.33	NA	1	1	74	57	0.748
CC00702AN09	1	204600	44.14	32.57	0	1	preterm	preterm	180232.5	153774.375	32695.625	30892	7129.125	2965.875	1.174744125	108112.713	40724.71346	0	NA	NA	NA	NA	NA	2	NA	NA	NA	-0.366
CC00718XX17	0	235300	41.43	24.43	0	1	preterm	NA	152068.125	142998.5	24152.375	24615.625	6041	2372.875	1.1492763125	90659.176	37787.15112	0	NA	NA	NA	NA	NA	2	NA	117	50	-0.079
CC00723XX14	0	224100	39.29	30.14	1	1	preterm	preterm	156982.875	148396.625	24266.5	25566.125	6635.375	2940.25	1.12134609375	96126.35	38665.1169	1	105	100	100	20.46	NA	1	0	1	7	0.468
CC00747XX22	0	238600	39.43	29.43	1	1	preterm	preterm	131959	145613.5	21761.5	25185.875	6270	2223.375	1.05211165625	81350.564	34386.0912	0	NA	NA	NA	NA	NA	5	NA	4	6	0.464
CC00754AN12	1	223800	38.29	31.29	1	1	preterm	preterm	127000.5	147415.125	20289.625	25661.375	5998.375	2454.25	1.0658415	78133.205	35399.3301	1	115	124	112	19.33	NA	5	0	NA	NA	-0.163
CC00754BN12	1	223701	38.29	31.29	1	1	preterm	preterm	121078.375	142532.25	20573.625	25313.875	5793	2234.125	1.08676478125	76477.811	34315.6481	1	105	112	112	19.33	NA	5	0	NA	NA	-0.562
CC00770XX12	0	1100	40.86	25.57	0	1	preterm	preterm	144984.875	146064.5	20926	25293.375	5779.875	2285.5	1.08667696875	85872.954	36629.081	1	105	79	82	18	NA	2	1	62	0	-0.23
CC00802XX10	0	11210	40	29.86	0	1	preterm	preterm	124828.625	118319	21830.375	24126.875	5670.375	2284.125	1.12069934375	78008.843	33194.9189	1	105	89	110	18.26	NA	3	1	14	10	-2.759
CC00805XX13	0	24210	41.29	24.57	1	1	preterm	preterm	122292.875	111419.25	20962.125	22454.625	5016.125	1945.5	1.1312959375	74524.956	32047.5045	0	NA	NA	NA	NA	NA	2	NA	47	18	-0.369
CC00823XX15	0	27810	41.71	30.71	1	1	preterm	preterm	165526.25	162988.75	30307.75	30139.75	6849.625	3106.625	1.105315875	102397.372	39767.8995	1	95	83	94	18.1	NA	5	1	3	12	-1.327
CC00829XX21	0	27411	40.29	32.29	0	1	preterm	preterm	148248.5	143998.875	24436.5	26213.625	6061.875	2337.125	1.23208378125	87584.926	37859.8781	1	90	62	91	18.59	NA	2	1	6	0	0.285
CC00830XX14	0	30710	39.57	30.43	0	1	preterm	preterm	141574.75	152325	21683.75	26515.5	5923	2494.375	1.1319641875	85002.787	36811.1435	1	100	91	94	18.26	NA	5	1	2	7	-0.455
CC00838XX22	0	30610	40	31.71	0	1	preterm	preterm	144065	150287.875	28030.625	27817.5	6870.875	2760.125	1.13805559375	86520.187	36406.4413	1	100	109	107	19.2	NA	3	0	2	0	0.344
CC00855XX14	0	530	43.57	29.86	0	1	preterm	preterm	189451.5	163880.75	31299.5	30788.125	7249.625	2730.25	1.10210971875	115924.023	41652.6873	1	95	91	97	18	NA	1	1	12	4	0.047
CC00867XX18	0	8930	40.14	26.43	0	1	preterm	preterm	128870.75	132827.625	19722.375	25672.5	5426	2250.375	1.14256234375	77241.665	34042.74995	1	85	83	94	18.2	NA	1	1	27	14	-0.519
CC00891XX18	0	30630	43.71	32.14	1	1	preterm	preterm	196206.75	167787	32097.375	30760.25	7379.25	2938.875	1.193138375	120398.111	43621.2219	1	90	103	97	18.59	NA	3	0	18	15	0.5
CC00919XX20	0	23630	40.14	30.71	0	1	preterm	preterm	123625.375	125573.125	22103	23622.25	5742	2028.75	1.06300909375	77287.562	32389.9473	1	95	106	107	19.92	NA	2	NA	8	9	-2.079
CC00933XX18	0	20530	40.43	28.71	1	1	preterm	preterm	152232.125	157566.75	24239.375	25880.25	5777.875	2661.125	1.070779625	92969.632	37534.1908	1	100	112	88	20.66	NA	2	0	18	0	0.835
CC00936XX21	0	41130	41.86	23.86	0	1	preterm	preterm	156229.875	144576.125	20796.625	24693.875	5916.25	2558.25	1.2449678125	90615.11	39247.0747	1	80	89	76	18.53	NA	2	0	82	15	0.001
CC00954XX14	0	35030	41.57	32.57	0	1	preterm	preterm	174997.5	167048.875	32705.125	31828	7302.625	2981.875	1.17216921875	106847.893	40699.33171849	1	95	97	91	25.13	NA	2	0	1	0	0.913
CC00955XX15	0	39730	40	27.86	1	1	preterm	preterm	142278.25	140000.375	21210.625	23894	5953.5	2384.25	1.10879303125	86979.08	36772.8003	1	90	83	91	34.49	NA	2	1	81	32	-1.689
CC00997BN25	1	56430	43.43	23.71	0	1	preterm	preterm	162674.75	135225.375	24694.875	25661.875	6253.125	2027.625	1.13519809375	98308.175	37787.7856	0	NA	NA	NA	NA	NA	2	NA	77	29	-0.214
CC01005XX07	0	49930	41.86	32.71	1	1	preterm	NA	162219.875	143693	27872.5	29236.25	6597.75	2551.625	1.16406084375	99726.78	38756.6276	0	NA	NA	NA	NA	NA	1	NA	1	3	-1.495
CC01025XX11	0	61330	42.86	23.71	0	1	preterm	preterm	142809	132933.5	24892.5	24708.75	5652	2238.625	1.078714875	89743.369	34542.4616	0	NA	NA	NA	22.43	NA	3	1	106	27	0.148
CC01038XX16	0	67330	41.86	26.71	1	1	preterm	preterm	149576.25	138278.125	25626.625	26209.5	6526.75	2614.25	1.134407875	91561.377	37713.9447	1	110	115	112	31.16	NA	5	0	9	16	0.089
CC01059BN12	1	72330	42.86	32.14	1	1	preterm	preterm	193747.5	171999.875	33045.75	29704.25	7296.25	2855	1.17243659375	115407.105	42621.8831	0	NA	NA	NA	NA	NA	1	NA	3	0	-0.095
CC01059CN12	1	72230	42.86	32.14	0	1	preterm	preterm	181471.5	160251.125	29769.375	31175.375	6976.125	2915.875	1.132190625	113273.773	40876.2439	0	NA	NA	NA	NA	NA	1	NA	2	0	-0.619
CC01077XX14	0	78430	40.57	29.43	1	1	preterm	preterm	160411.375	149587.375	26551.125	27491.125	6328.125	2998.375	1.13026321875	97043.836	37249.1792	1	110	115	110	28.36	NA	1	0	3	12	-0.532
CC01080XX09	0	77730	38.43	28.14	0	1	preterm	preterm	93096.625	109718.125	14978.25	21170.875	4804	1937.625	1.15655053125	55878.147	28492.1897	1	85	77	100	19.43	NA	3	0	41	28	-2.427
CC01205XX09	0	150530	40	29.14	0	1	preterm	NA	131814.25	127760.25	17155.125	24835.75	5465.125	2226.75	1.0946646875	80813.757	33146.79268	1	105	100	97	18.23	NA	3	0	NA	NA	-1.252
CC01208XX12	0	149630	40.43	25.43	1	1	preterm	preterm	140204.25	144602.5	25538.625	25549.875	6443.375	2636.5	1.0909586875	89013.496	36101.4186	1	100	97	100	18.72	NA	2	0	NA	NA	-0.088
CC00072XX07	0	27600	40	39.57	0	0	term	term	105106.375	105671.5	21448.5	21937.875	5268.625	1848.875	1.05337409375	68492.869	28815.64279	1	95	91	97	17.95	NA	2	1			-2.763
CC00073XX08	0	27800	41	40.71	1	0	term	term	139707.875	150588.875	23119.625	27469.625	6199.375	2432.375	1.08232465625	86271.74	35105.78414	1	105	124	115	18	NA	2	1			-0.727
CC00074XX09	0	28000	39.86	39.71	1	0	term	term	121759.375	119706.625	19330.25	22030.5	5282.125	2191.375	1.0901806875	78870.333	31877.765	1	85	79	94	18.03	NA	1	0			-1.941
CC00075XX10	0	28400	38.71	38.57	0	0	term	term	122186.75	135419.875	19175.125	23957.5	5696.5	2175.5	1.08058065625	78825.88	32740.1276	1	110	106	107	18.23	NA	2	0			0.12
CC00076XX11	0	28700	39.14	39	1	0	term	term	112657.125	131872.75	19017.25	22549.875	5428.625	2222.625	1.05568525	75225.744	31539.5202	1	95	112	107	18.26	NA	2	1			-1.144
CC00077XX12	0	29500	43.43	41.86	1	0	term	term	158811.75	138896.75	30631.125	26620	6656.875	2495	1.11244559375	102438.764	36999.0356	1	85	77	110	18.49	NA	2	1			-1.695
CC00078XX13	0	29900	40.71	40.14	1	0	term	term	176779.5	176354	23593	28936.75	6881.25	2938.625	1.07708928125	110597.504	41109.1309	1	110	89	112	17.39	NA	2	0			0.074
CC00080XX07	0	30300	39.43	39.29	1	0	term	term	147237.5	168454.125	20470	26031.625	6033.625	2709.75	1.10304228125	91291.471	37408.7249	1	95	97	103	18.39	NA	2	1			0.329
CC00086XX13	0	31500	40.86	40.57	1	0	term	term	140498.5	149623.5	24138	28470.5	6622	2420.625	1.11058059375	87898.498	36331.4861	1	110	94	103	18.3	NA	3	1			1.784
CC00088XX15	0	31801	40.86	40.29	0	0	term	term	134969.25	133953.375	25807.75	26658.25	6319.875	2210	1.111460875	88195.163	35355.8839	1	95	100	107	18.26	NA	1	NA			-0.194
CC00091XX10	0	32300	41.57	41.29	1	0	term	term	137227	146273.75	25637.625	25504.25	6367	2691.875	1.15638940625	86040.192	35399.0784	1	95	97	107	18.26	NA	1	1			0.234
CC00096XX15	0	33700	39.86	39.57	1	0	term	term	142377	151528.5	27189.375	25420.125	6916.875	2566.625	1.1342118125	86466.761	35936.7594	1	105	121	103	19.07	NA	2	1			-0.706
CC00097XX16	0	33701	42.57	42	0	0	term	term	147117.125	145673.125	25913	26707.75	6706.375	2324.875	1.06139278125	100303.767	35263.54878	1	90	74	94	18.92	NA	2	1			-0.405
CC00100XX01	0	35000	40	39.86	0	0	term	term	115102.375	119112.875	21532.375	23388.625	5968.625	2291.625	1.08651528125	74155.629	30978.53043	1	95	89	112	17.72	NA	2	0			-0.91
CC00101XX02	0	35001	40.86	40.71	1	0	term	term	144152.125	137576.75	23656.5	26897.25	5848.125	2543	1.04119390625	92250.505	33958.4692	1	120	94	121	17.76	NA	3	1			0.504
CC00102XX03	0	35200	39.14	38.86	0	0	term	term	138269.25	144093.5	20165.5	24478.25	6092.625	2371	1.1178355	86252.019	35392.2326	1	115	100	107	19.07	NA	2	1			0.459
CC00105XX06	0	35801	38.57	38.29	1	0	term	term	114719.375	136838	18524.625	21273.375	5458.75	1917.125	1.0724174375	76105.613	32463.6442	1	95	83	97	20.43	NA	2	NA			1.723
CC00106XX07	0	36100	40.43	40.29	0	0	term	term	138597.75	142803.375	22220	25011.25	6172.5	2589.5	1.128630625	84333.397	34593.8882	1	105	124	115	22.82	NA	3	0			0.829
CC00107XX08	0	36300	41.29	39.14	0	0	term	term	151155.625	152094	25308	28055.875	6558.25	2352.5	1.17231196875	94418.85	37319.2473	1	80	74	94	21.79	NA	2	1			-0.535
CC00109XX10	0	36901	37.43	37.29	0	0	term	term	100371.5	126248.625	17335.875	21187.375	5731.625	2073.625	1.04848121875	68930.857	29841.2163	1	105	118	107	20.33	NA	2	0			0.18
CC00111XX04	0	37002	40.86	40.43	0	0	term	term	133600.5	130129.125	19973.25	24875.625	5792.5	2231.75	1.21838209375	81765.941	35116.546	1	90	91	100	17.85	NA	3	0			0.56
CC00113XX06	0	37200	41.71	41.43	0	0	term	term	152571.875	144269.75	22795.625	27211	6442.25	2543.125	1.1084001875	95081.407	36660.1149	1	100	103	103	19.23	NA	5	1			-0.163
CC00114XX07	0	37100	39.43	39.14	1	0	term	term	134474.125	152429.875	22717.75	26360.25	6351.625	2404.25	1.11027925	87783.021	36194.8858	1	95	86	94	19.3	NA	3	0			0.693
CC00115XX08	0	37801	40.29	40	1	0	term	term	141209.375	140215.625	21758.125	25865.25	6202.5	2642.25	1.038894625	92971.623	35373.1351	1	100	109	107	17.72	NA	3	0			-2.074
CC00119XX12	0	39400	43.71	40.43	1	0	term	term	185020.25	155341.75	29277	29942.125	6646.125	2697.625	1.1779916875	113424.097	41074.8941	1	90	65	97	17.82	NA	1	1			-0.561
CC00122XX07	0	42000	38.29	37.43	1	0	term	term	131461.375	142964.875	21833.75	25125.625	6122.25	2432.5	1.0575240625	85550.104	34678.5484	1	115	115	103	18.16	NA	1	0			1.155
CC00126XX11	0	43100	38.29	38.14	1	0	term	term	133479.25	160264.125	20068.75	24542.625	5997.625	2384.75	1.061502125	85261.974	35318.3867	1	100	97	103	18.07	NA	3	1			-0.698
CC00127XX12	0	43200	41.86	41.57	0	0	term	term	140075	125450.375	24783.125	27299.375	6484.5	2614.875	1.12252615625	88444.739	33645.8928	1	120	109	110	18.59	NA	1	1			-1.073
CC00131XX08	0	44200	39.14	39	1	0	term	term	143088.5	155886.25	23915.75	27459.75	6726.5	2828.75	1.03580396875	94088.524	35384.04938	1	100	100	97	18.43	NA	2	1			0.015
CC00134XX11	0	44600	44.43	40.86	1	0	term	term	204237.75	166732.125	28861.875	31728.375	7333.5	2779.5	1.21414653125	122751.003	43165.8202	1	105	115	112	19	NA	3	0			-0.798
CC00139XX16	0	49101	41.43	39.29	0	0	term	term	160796	151043.25	27350.625	29129.75	6804.75	2796.625	1.114680625	98469.984	38030.55	1	105	103	100	18.07	NA	4	0			1.24
CC00143AN12	1	47501	38.29	38.14	1	0	term	term	117618.625	141999.375	20365.375	23911.625	6417	2133.25	1.05138803125	75885.378	32209.74286	1	90	74	94	18.95	NA	2	1			-0.824
CC00145XX14	0	48100	38.71	38.57	1	0	term	term	136300.75	151339	20128.875	26497.25	6258.25	2983.75	1.07806940625	85667.074	36179.1492	1	100	86	103	18.39	NA	1	0			1.358
CC00149XX18	0	49000	41.29	41.14	1	0	term	term	154021.625	145709.625	30229.5	27573	6759	2452.625	1.15263140625	94736.575	38164.6001	1	105	112	115	17.92	NA	5	0			-0.359
CC00150AN02	1	54800	41	37.43	0	0	term	term	157804.375	175835.125	26177.75	31085.125	6688.125	2704.625	1.1397099375	95357.827	39418.44638	1	90	83	88	18.66	NA	3	0			-1.096
CC00153XX05	0	50300	41.57	39.14	1	0	term	term	151768.375	147115.75	25133.25	26227.75	6037.75	2090.875	1.12546034375	95772.963	37891.0314	1	95	91	97	18.76	NA	3	1			-0.479
CC00155XX07	0	51300	39.57	39.29	1	0	term	term	140340.75	156654.5	22341.875	25832.875	6314.25	2320.25	1.13852234375	86897.378	36009.8454	1	105	106	118	18.46	NA	1	0			1.099
CC00156XX08	0	51500	41.57	41.14	1	0	term	term	174528.25	171134.75	28791.25	29440.25	6957.25	2778.5	1.1481153125	105208.042	40874.4977	1	85	83	97	18.2	NA	2	1			-0.408
CC00158XX10	0	52200	40.29	39.57	0	0	term	term	164383.375	170513.75	25779.625	27336.75	6636.75	2713	1.13811490625	101535.874	39496.3448	1	95	115	103	21.03	NA	5	0			0.81
CC00159XX11	0	52600	41.43	41.14	0	0	term	term	163096.125	156377.875	25514	29033.375	6629.25	2781.625	1.10052596875	103654.44	37864.7594	1	115	118	112	18.13	NA	1	0			0.573
CC00160XX04	0	52700	39.43	39.14	0	0	term	term	130401.25	132371	20038.25	24334.625	5982.5	2332.625	1.13031809375	82369.452	34316.353	1	100	86	115	19.56	NA	4	1			0.528
CC00163XX07	0	53701	40.86	40.57	0	0	term	term	120555.375	124397.75	23818.75	22791.875	6288.5	2030.5	1.09364865625	77599.686	32075.9726	1	95	77	85	18.92	NA	5	0			-0.748
CC00164XX08	0	54000	38.86	38.71	1	0	term	term	139593.375	144332.5	22985.75	26096.625	5925.875	2362.125	1.05003684375	88809.621	35686.039	1	105	106	97	18.46	NA	5	0			0.41
CC00165XX09	0	54600	41.14	40.43	0	0	term	term	141135.375	169000	26447	26411.125	6509.5	2323.875	1.00102878125	100508.733	37257.1819	1	120	91	107	18.69	NA	5	0			-2.027
CC00167XX11	0	55600	43.43	38.29	1	0	term	term	217017.625	193944.5	29588	34358.5	7258.75	3098.5	1.1559828125	128795.344	45850.9917	1	85	83	100	18.3	NA	2	1			0.354
CC00168XX12	0	55700	43.86	40.14	1	0	term	term	217243	188189.875	36282.5	32752.875	8740.5	3366.125	1.127187125	129814.145	44974.4161	1	110	109	94	20.62	NA	5	0			0.68
CC00172BN08	1	57300	38	37.29	1	0	term	term	107937.625	133326	18278.5	23323.75	5458.375	2146.75	1.050136375	71473.535	31314.7533	1	100	91	94	20.95	NA	5	0			-1.472
CC00174XX10	0	57200	41.43	38.71	1	0	term	term	174558.625	156432.625	29076.125	27809.625	7121.375	2354.75	1.13648690625	102717.97	38411.3118	1	90	89	79	18.16	NA	1	0			0.172
CC00179XX15	0	58800	40.57	40.43	1	0	term	term	139982.25	140477.125	24338.875	25036.5	6560.75	2220.875	1.08478228125	84457.218	34095.51304	1	90	79	91	19.26	NA	1	1			-1.226
CC00180XX08	0	59500	42.29	41.71	0	0	term	term	170217.625	151509.125	28625.75	31502.75	7431.375	2408.875	1.11477878125	104595.337	37710.15318	1	100	106	103	19.36	NA	2	0			0.038
CC00182XX10	0	60200	41.86	39	1	0	term	term	164041.5	163062.25	25350.25	29314.5	6663.375	2611.25	1.128725	100336.753	38940.59317	1	110	100	100	18.62	NA	5	0			-0.222
CC00183XX11	0	60300	41.14	41.14	0	0	term	term	148198.375	147981.875	23609	26915.25	6559.75	2490.5	1.02512865625	99848.923	36280.9257	1	100	91	107	19.46	NA	3	0			0.471
CC00184XX12	0	60501	44.71	41.29	0	0	term	term	194906.375	151521.625	33801.875	30768.125	7533.125	2697	1.15332303125	120772.707	40735.62189	1	100	91	97	18.16	NA	2	NA			0.101
CC00187XX15	0	61500	41.71	39.14	1	0	term	term	181324.25	187453.125	30276	33502	7323.875	2901.875	1.05612378125	119535.586	43191.7258	1	95	97	103	18.33	NA	4	0			-0.177
CC00189XX17	0	62301	40.29	40.29	0	0	term	term	141559.375	139640.5	22829.125	25832.125	6393.125	2425.875	1.10358465625	91534.229	36964.471	1	100	83	97	18.23	NA	1	1			1.077
CC00196XX16	0	66100	42.29	39.57	1	0	term	term	163869.125	149645.25	28861.25	30496.625	6885.75	2494.75	1.1779986875	100503.322	37859.24965	1	105	103	107	19.07	NA	5	1			-1.356
CC00198XX18	0	66600	40.86	40.71	0	0	term	term	147207.375	135359	25608.5	27530.75	6396.25	2443	1.11117359375	83774.813	33867.86308	1	105	89	110	18.23	NA	3	1			-1.503
CC00201XX03	0	67600	44.14	40.29	1	0	term	term	201269.125	168903.25	35876.75	31040.875	7403.625	2652.5	1.2219045	112985.246	42921.0344	1	115	118	112	18.66	NA	5	0			-1.823
CC00202XX04	0	67800	39.29	38.57	1	0	term	term	149168.375	144872.125	21979.75	25930.875	6214.375	2372.75	1.178983125	91636.358	37285.0158	1	75	83	91	18.92	NA	1	1			-1.392
CC00203XX05	0	69500	40.86	40.71	1	0	term	term	137543.5	145177.875	23097.875	25386.375	6225.75	2343.875	1.05749225	88704.669	34475.3444	1	85	94	94	17.3	NA	2	1			-0.493
CC00204XX06	0	69900	38.86	38.57	0	0	term	term	121530.625	131108.625	17265.75	22391.125	5406.125	2241.125	1.0758873125	79495.722	32616.7301	1	80	83	100	18.23	NA	2	0			0.004
CC00205XX07	0	70000	39.71	39.43	0	0	term	term	130828.625	136407.75	21283.875	25768	5917.625	2345.625	1.11774471875	81129.032	34918.732	1	100	115	103	18.39	NA	2	0			0.896
CC00206XX08	0	70100	40.86	40.71	0	0	term	term	167337.125	168386.875	26469.125	31135	7391	2808.375	1.0692143125	106349.04	39857.643	1	95	100	103	18.79	NA	2	1			0.69
CC00207XX09	0	88700	39.14	39	0	0	term	term	135122.125	151369	21212.125	26012.125	6223.625	2500.875	1.0496333125	89314.884	35017.5089	1	105	112	100	18.46	NA	4	1			-0.311
CC00223XX09	0	75900	40.43	40	1	0	term	term	142951.25	147345.625	24813.375	25771.375	6534.375	2424.125	1.16444996875	86968.317	36681.6278	1	95	91	100	18.1	NA	2	0			-0.736
CC00226XX12	0	76600	41	40.71	0	0	term	term	150162.875	149254.125	24795.5	27132.5	6485.375	2544.875	1.029762375	95820.026	35985.0358	1	95	83	100	21.56	NA	2	1			-0.065
CC00228XX14	0	77001	39.57	38.43	1	0	term	term	143355.125	151381	26167.125	27394.5	6648.375	2881.875	1.084078375	92571.389	36164.7414	1	90	103	97	19.16	NA	5	1			-0.224
CC00232XX10	0	78300	44.14	39.57	0	0	term	term	176915.375	140279.625	31099	27354.625	7089.875	2745.125	1.23162546875	106829.948	39743.6587	1	75	62	70	18.62	NA	1	1			1.045
CC00233XX11	0	77800	43.29	40.71	0	0	term	term	166073.625	146637	28977.125	29204.125	6967.125	2674	1.17311575	101106.227	37613.523	1	115	94	107	19.03	NA	4	0			-0.193
CC00242XX12	0	80900	39.14	39	0	0	term	term	130169.375	138378.125	19581.25	24823.375	6233.875	2034.125	1.10418696875	79800.875	33312.5913	1	100	89	107	18.85	NA	4	1			0.968
CC00247XX17	0	82801	40.14	39.86	0	0	term	term	134103.375	142732.75	21523.75	24216	5708.5	2159.375	1.06459271875	86483.643	34163.7638	1	105	100	100	18.16	NA	4	1			-1.234
CC00250XX03	0	83700	40.71	40.43	0	0	term	term	135572.625	136440.375	25068.625	24454.875	6407.25	2326	1.11332	85404.371	34497.541	1	90	77	107	18.72	NA	5	1			-0.515
CC00251XX04	0	83800	43.57	40.71	0	0	term	term	156622.375	140119.875	28028.375	26079.375	6011	2717.125	1.12797753125	98317.696	36965.4549	1	105	124	103	18.49	NA	2	0			0.232
CC00254XX07	0	84300	39.57	39.29	0	0	term	term	131671	150273.125	22687.5	26441.625	6541.625	2510.875	1.06013009375	84973.014	34983.6354	1	115	91	103	19.39	NA	2	1			-0.245
CC00256XX09	0	84500	42.43	42	0	0	term	term	159422.625	140427.75	24321.625	27401	6276.375	2410.125	1.115925	101065.424	36955.251536	1	105	109	107	18.2	NA	1	0			-0.405
CC00257XX10	0	84700	38.29	38.14	0	0	term	term	104919.375	133597.375	20211.625	21622.5	5381.875	1979.375	1.09748090625	65711.987	30779.7393	1	95	89	91	18.33	NA	2	0			-1.436
CC00264AN09	1	89400	43.86	38.57	0	0	term	term	181103	159679.5	28329.875	29512	6956.125	2680.5	1.24616646875	105723.327	40723.08938	1	110	115	112	18.07	NA	5	0			0.712
CC00267XX12	0	87700	44.14	40.43	1	0	term	term	194333.75	166097.625	33195.125	31132.625	7122.75	2729.25	1.130862625	119168.938	41830.81403	1	90	77	110	18.16	NA	2	1			-0.643
CC00268XX13	0	87800	39.29	39.14	1	0	term	term	134705.25	151164.125	22389	26100.375	6176.125	2633.375	1.02124134375	89041.436	33822.38167	1	95	89	110	18	NA	2	1			-1.247
CC00269XX14	0	88300	40.86	40.71	0	0	term	term	149495.375	152968.125	23942.5	26509.375	6153	2485.375	1.0744745	95255.171	37350.2454	1	100	121	103	20.49	NA	2	1			-1.252
CC00272XX09	0	117900	42.57	40.29	1	0	term	term	169588.5	165972.125	30861.25	28720.25	7639.75	3233.75	1.1045701875	111710.965	40012.5042	1	120	89	103	19.53	NA	2	1			-0.627
CC00289XX18	0	119700	39.43	39	0	0	term	term	128510.875	142587.375	20488.125	25002	5869.375	2433.5	1.12161965625	78637.813	33994.1854	1	95	86	112	18.03	NA	2	0			-0.612
CC00292XX13	0	93800	43.71	39.57	0	0	term	term	166022.5	144353.5	28342.875	29164.375	6938.375	2574	1.1338575625	105699.709	38109.4332	1	115	121	107	18.89	NA	2	0			-0.537
CC00295XX16	0	127500	43.43	39.86	1	0	term	term	162333.5	147938.875	29346.875	29504.625	7025.375	2787.125	1.149879375	103642.493	38017.5335	1	90	91	97	18.59	NA	3	0			-0.384
CC00298XX19	0	94700	42	41.71	1	0	term	term	138060.25	176630.25	25299.875	28130.25	6286.125	2648.75	0.99072515625	99338.264	37097.3163	1	90	83	97	18	NA	1	1			-2.45
CC00299XX20	0	94900	39	38.57	1	0	term	term	143923.625	159678.875	22526.625	25103.25	6243.5	2459	1.08172546875	88671.138	37498.3856	1	105	86	100	18.85	NA	3	0			0.217
CC00300XX03	0	96000	41	40.86	1	0	term	term	133281.625	134180.875	23069.75	26871.25	5976.625	2537.125	1.049472375	84245.267	33737.2249	1	125	121	115	18.3	NA	1	1			-2.019
CC00303XX06	0	96900	43.43	40	0	0	term	term	188194.375	177603.125	33238	32470	7387	3050.875	1.06251309375	120454.389	42200.6081	1	100	106	100	18.13	NA	2	0			-1.06
CC00304XX07	0	111600	41.14	41	0	0	term	term	143169.875	150963.375	24597.125	27322	6483.125	2473.375	1.11498471875	90245.01	36376.5619	1	105	153	103	18.26	NA	1	0			0.239
CC00313XX08	0	100000	39.14	38.86	1	0	term	term	119432.875	131815.75	19233.5	22743.5	5913.625	2285.5	1.088494375	76014.909	32490.5768	1	95	94	100	19.3	NA	3	1			-0.862
CC00314XX09	0	100101	39.43	39.29	0	0	term	term	151625.625	164966	22600.625	26933.125	6492.625	2442.875	1.12829240625	92120.113	37995.7129	1	70	68	73	19.16	NA	1	NA			1.187
CC00319XX14	0	117300	41.71	41.29	0	0	term	term	138471.125	143438.875	23725.75	23620.625	6012.125	2140.375	1.05282415625	87653.992	35192.43	1	115	124	115	18.26	NA	3	0			1.095
CC00322XX09	0	103700	41	40.71	0	0	term	term	134413.875	135735.25	23148.5	26437	6186.625	2610.375	1.11101040625	85609.335	34716.0927	1	100	115	100	18.53	NA	1	0			-0.108
CC00325XX12	0	103900	41.29	40.71	1	0	term	term	167925.75	165798.375	27512.5	28613.25	6942.625	2639.75	1.118613625	106203.381	40651.0415	1	120	106	107	18.76	NA	4	1			1.508
CC00329XX16	0	105400	39.43	39.29	0	0	term	term	136405.375	136942.75	21183	23952.125	5805.75	2744.375	1.08444409375	84400.933	34138.1222	1	100	91	107	18.13	NA	1	1			0.171
CC00330XX09	0	128200	44	39.43	1	0	term	term	179115.875	155967.875	31195.125	31252.625	7870.75	2961.625	1.19461915625	110702.145	41129.5443	1	110	100	107	20.16	NA	5	1			-0.928
CC00337XX16	0	107000	39.29	37.43	1	0	term	term	141602.25	159202.25	24598.75	27436.5	6866.75	2591.625	1.09831184375	89430.931	36797.08246	1	105	79	103	18.13	NA	4	1			0.14
CC00338BN17	1	107600	37.71	37.14	1	0	term	term	117411.875	139581.375	17765.125	23920.25	5606.25	2394.375	1.06678671875	77080.406	33284.125	1	110	89	121	18.89	NA	3	1			-0.444
CC00340XX11	0	107902	44	41.14	1	0	term	term	196389.5	178290.125	33732.25	31671.25	7554.875	2842.75	1.16934634375	122131.809	43832.1127	1	100	97	103	18.92	NA	2	1			0.103
CC00341XX12	0	108000	39.29	39	1	0	term	term	154529.125	155579.625	24728.5	26424.5	6459.5	2494	1.1635961875	93898.599	38004.7887	1	95	65	97	18.23	NA	2	1			0.824
CC00342XX13	0	108300	43.71	41.71	0	0	term	term	165293.5	141189.5	29308.625	28266	6715.375	2818.875	1.1735253125	102299.372	38707.6705	1	100	103	110	18	NA	2	1			-0.588
CC00343XX14	0	108500	42	40.14	1	0	term	term	170377	166593.875	27678.5	31160.625	6585.75	2804	1.067411	106103.836	39857.1748	1	115	109	115	19.3	NA	1	0			-0.606
CC00344XX15	0	108600	39.43	39.14	0	0	term	term	140352.375	149597.375	22680.25	25208.75	6171.625	2287.5	1.06874321875	89081.442	35768.3975	1	115	97	107	19.62	NA	1	0			0.217
CC00352XX06	0	110700	43.86	41.86	0	0	term	term	180977.375	168407.5	32764.125	30978.5	7712.75	3133.25	1.084689125	119262.535	42127.3218	1	95	103	91	18.03	NA	3	0			0.486
CC00353XX07	0	111000	38.43	38.14	1	0	term	term	129520.375	146529.5	19561.875	25766.125	5775	2330.25	1.1343980625	77376.681	35325.9616	1	120	112	100	18.43	NA	2	0			-0.311
CC00354XX08	0	112100	42.43	41.86	0	0	term	term	158041.625	146617.375	27353.75	27372.375	6553.875	2234.25	1.15998171875	99337.331	38333.5777	1	115	115	100	18.16	NA	2	1			-0.571
CC00357XX11	0	113900	41.71	41	1	0	term	term	155350.5	145595	27634.875	27342.25	6607.125	2830	1.0551995625	101233.465	37633.758	1	95	83	100	19.89	NA	2	NA			0.124
CC00358XX12	0	114400	39.43	39.14	0	0	term	term	141593.875	152324.5	20939.125	24975.125	6147.875	2579.5	1.062771125	91893.618	36160.4789	1	90	77	112	18.53	NA	2	1			0.228
CC00362XX08	0	114500	40.29	39.43	1	0	term	term	122104	125869	23637.5	23871.5	6020.375	2240	1.03314359375	81564.681	33447.9317	1	85	79	100	19.07	NA	3	1			0.213
CC00363XX09	0	114900	39.14	38.86	0	0	term	term	123595	136948	19893	24073.75	5717.875	2368.875	1.0442505625	82962.974	33967.31	1	100	103	100	18.72	NA	2	NA			0.086
CC00367XX13	0	116000	39.86	39.57	1	0	term	term	134193.75	143018.875	22775.25	27172.375	6638.875	2655.125	1.08132578125	86025.459	35713.4078	1	100	77	100	18.56	NA	3	1			-1.753
CC00370XX08	0	142400	40.86	40.43	1	0	term	term	149081.875	158836.25	23688.25	26143.5	6055.5	2518.5	1.047507625	94508.473	35545.8932	1	110	127	121	18.33	NA	2	0			0.11
CC00371XX09	0	134700	42.57	40	1	0	term	term	195506.375	178726.875	29303	32696.25	7432.25	3120.375	1.11704771875	120027.675	43586.2333	1	100	118	112	18.3	NA	1	NA			0.522
CC00375XX13	0	116900	42.14	40.14	1	0	term	term	181489.25	181755.25	29597.5	29778.25	7313.75	2898.125	1.159545875	107171.395	41915.4899	1	110	121	107	18.13	NA	5	1			0.68
CC00378XX16	0	120200	39.57	38.86	1	0	term	term	140937.75	155394.25	23468.75	28212.125	6437.25	2625	1.1530575625	86766.323	37144.2364	1	110	109	107	19.49	NA	2	1			-0.279
CC00379XX17	0	120400	40.71	40.14	0	0	term	term	126172.25	130571.5	20442.375	21903.5	5790	2085.5	0.9679341875	82894.826	30807.7818	1	95	97	103	18	NA	2	0			-1.394
CC00380XX10	0	121200	41.43	40.86	1	0	term	term	151056	150711	27162.625	27240.75	6582	2739.5	1.14007034375	91873.184	36606.2332	1	80	77	82	18.3	NA	2	0			-0.676
CC00381XX11	0	121600	41.71	41.29	0	0	term	term	170076.625	164039.5	29469.75	29971.375	7419.25	2779.75	1.0495790625	110778.07	39044.1607	1	110	115	130	19.76	NA	2	1			2.179
CC00382XX12	0	121700	43	40.86	0	0	term	term	169085.75	157802.375	32520.75	29942.25	7209.75	2719.75	1.16198334375	104416.808	38993.4415	1	95	103	103	18.72	NA	4	0			0.17
CC00383XX13	0	121800	41.71	40	1	0	term	term	157412	154580.625	26953.5	27770	6323.875	3066.75	1.09529996875	100272.652	37754.4937	1	105	109	112	23.36	NA	5	0			0.804
CC00400XX04	0	123700	40.29	40	0	0	term	term	157167.125	157007	27496	26781	6933.75	2731.375	1.14715890625	98038.338	38741.7247	1	100	65	94	18.07	NA	1	1			0.83
CC00401XX05	0	123900	39.29	38.86	1	0	term	term	104308	114343.5	18164	22337.5	5451.625	2346.875	1.02177921875	67883.942	28779.44178	1	115	106	112	17.59	NA	2	1			-2.447
CC00402XX06	0	124300	40.43	40.14	1	0	term	term	194935	195693.375	28745.625	30630.875	7736.5	3093.25	1.172537875	107403.714	43424.25171	1	100	94	97	17.79	NA	2	0			0.338
CC00403XX07	0	124400	38.14	38	1	0	term	term	120349.375	162690.25	18376.625	24977.75	6091.625	2161.375	1.10076653125	72726.045	33801.73649	1	105	106	115	17.69	NA	3	0			-0.545
CC00405XX09	0	124900	40.43	40.29	0	0	term	term	149803.875	159614.875	23483	29235.5	6721.75	2698.625	1.07455209375	91565.205	36462.1757	1	100	103	103	18.92	NA	5	1			0.387
CC00411XX07	0	126200	40.57	40	1	0	term	term	139551	145122.375	22446.375	27314.25	6510.125	2407.375	1.04190371875	90649.882	34246.70893	1	70	65	73	17.82	NA	2	1			-0.173
CC00415XX11	0	127400	39	38.86	0	0	term	term	128592.125	140127.625	18665.625	24585	5863.125	2275.125	1.04878721875	84991.673	34085.05005	1	85	65	70	18.33	NA	3	0			-1.606
CC00417XX13	0	129000	41.29	40.86	1	0	term	term	167882.125	171315.625	26335.75	31175.625	7299.5	3232	1.0875955625	105461.861	39627.089	1	100	97	107	19.76	NA	2	0			0.321
CC00421BN09	1	126100	38.14	37.43	1	0	term	term	114970.125	139294.25	20479.875	23454.125	5644.875	2285.125	1.0145798125	79073.467	32843.489	1	95	106	100	18.03	NA	5	0			-2.063
CC00424XX12	0	129400	41.29	41	1	0	term	term	136394.125	131609.875	23884.875	25008	6100.625	2204.625	1.103632875	89270.887	34703.8183	1	90	77	85	17.85	NA	2	1			-1.89
CC00425XX13	0	129800	42.71	42.14	0	0	term	term	174295.875	165147.75	30224.625	27399.75	7153	2520.375	1.11391609375	109162.249	40294.35398	1	100	109	110	18.2	NA	2	0			-0.73
CC00428XX16	0	130400	40.86	40.57	0	0	term	term	153886	151828.25	23720.125	25742.125	6262.5	2641.875	1.0765911875	99384.417	37354.0771	1	90	112	118	18.2	NA	3	1			0.853
CC00430XX10	0	131100	44	39.14	1	0	term	term	180402.25	154099.125	30147.75	31585.875	6914.125	2627.875	1.205778125	107817.764	40632.24298	1	100	97	94	21.33	NA	2	1			0.271
CC00431XX11	0	131500	43.86	41.71	0	0	term	term	182854.25	151021.125	29934	29659.25	7428.125	2889.375	1.13020265625	115647.168	41016.1335	1	110	109	115	20.23	NA	3	0			0.485
CC00433XX13	0	132000	42.43	42.14	1	0	term	term	143148.5	133636.125	26140.125	24201.25	5868.125	2059.125	1.063340125	87837.793	33448.04116	1	115	106	107	18.2	NA	3	1			-1.219
CC00440XX12	0	132200	41.43	38.71	0	0	term	term	139268.5	129899.5	26207.375	24183.5	6089	2366.5	1.10543115625	87230.06	33184.391447	1	105	103	103	18	NA	3	0			-0.981
CC00444XX16	0	135101	42.57	41.71	0	0	term	term	171067.5	145891.25	26281.875	26795.5	6436.625	2660.625	1.16099746875	109090.405	39580.1893	1	100	91	110	18.46	NA	2	1			-0.377
CC00445XX17	0	134800	38.57	38	0	0	term	term	100906.625	116879.875	18186.375	21484.125	5594.75	2183	1.05343959375	66269.575	29243.9462	1	95	86	88	21.56	NA	2	0			-1.548
CC00446XX18	0	135200	41.71	41.57	0	0	term	term	146455.25	135437.5	25154.125	25778.5	6506.125	2399.875	1.10480271875	91577.384	36201.2706	1	110	127	103	19.62	NA	2	0			-1.526
CC00447XX19	0	135600	39.71	39.43	0	0	term	term	151951.125	146809.25	22528.75	25637.625	6701	2352.75	1.058881625	97381.066	36771.3688	1	95	118	124	24.33	NA	2	1			0.44
CC00451XX06	0	137000	40.86	40.57	0	0	term	term	114643.875	114119	21472.5	22252.125	5534.5	2231.75	1.162538125	72527.781	30937.3178	1	95	106	110	19.16	NA	1	1			-1.3
CC00457XX12	0	138601	41.43	40.86	0	0	term	term	144275.125	145295.75	23514.125	25050	6242	2481.25	1.0983325	92287.039	36405.416	1	105	106	107	18.66	NA	3	1			-0.319
CC00458XX13	0	138900	41.29	41	0	0	term	term	131710.25	122168	20295	21828.75	5153.75	2119.25	1.0189053125	83459.384	32261.61071	1	105	89	103	18.39	NA	2	NA			-3.049
CC00461XX08	0	175100	43.86	41.43	1	0	term	term	183451.125	162086.5	33438.375	30885	7564.375	2548	1.16206165625	114447.19	41152.8152	1	105	103	100	18.16	NA	2	0			-0.924
CC00462XX09	0	134100	40.57	39.29	1	0	term	term	163351.875	168885	27043.75	27696.875	6833.5	2701.5	1.07849209375	103118.867	38723.1687	1	95	115	107	18.82	NA	5	0			-0.436
CC00466BN13	1	138300	37.86	37.14	0	0	term	term	99851.5	131968.625	18344.75	21175.875	5760.875	2026	1.05912515625	65114.674	29734.1162	1	85	100	97	18.33	NA	2	1			-1.769
CC00467XX14	0	139000	41	40.14	1	0	term	term	148008.625	152029.75	24943.375	27566	6812	2956.75	1.06497959375	97734.822	37453.6099	1	110	100	112	18.66	NA	2	1			0.889
CC00469XX16	0	139200	41.43	41.14	1	0	term	term	157348.75	148443.625	26528	25823.625	6316.125	2267.375	1.129722375	98938.446	38298.3652	1	100	97	100	19.79	NA	3	1			-0.748
CC00470XX09	0	139600	42	40.71	0	0	term	term	171208.625	164298	30256.875	31296.375	7408.75	2682.125	1.1940016875	105512.532	40730.7569	1	110	109	103	20.26	NA	3	0			1.817
CC00472XX11	0	140000	41.43	41.29	1	0	term	term	160534.125	155340.75	23541.625	29302.25	6684.375	2419.25	1.12116728125	100124.977	37793.75532	1	100	100	110	18.33	NA	3	1			-1.05
CC00473XX12	0	140100	39.14	39	1	0	term	term	135593.25	151146	20575.875	24985.125	5894.375	2296.875	1.07578825	87718.581	35686.0282	1	100	97	100	18.43	NA	5	0			-0.244
CC00475XX14	0	141400	41.71	41.43	0	0	term	term	156025.375	150503.5	25931.375	25993	6680	2477.875	1.09016034375	98418.383	37495.6925	1	105	100	97	17.89	NA	5	1			-1.261
CC00477XX16	0	141600	41.14	39.86	1	0	term	term	144200.5	135292.25	24183.75	24278	6233.75	2529.5	1.02530509375	97672.721	35737.7404	1	105	109	94	18	NA	2	0			-0.113
CC00482XX13	0	142000	41.14	39	0	0	term	term	146836.375	152709.875	23926.125	28115.875	6822.75	2501.625	1.0573546875	95128.217	36894.3231	1	75	74	91	18.13	NA	1	0			1.402
CC00483XX14	0	144200	41	40.14	0	0	term	term	150858.5	160683.125	26384.125	26234.125	6308.75	2522.375	1.06785796875	97817.198	37365.3047	1	70	68	79	18.03	NA	1	1			0.419
CC00484XX15	0	142700	41.29	41.14	1	0	term	term	130262.5	121713.125	22225.625	21784.5	5456	2083.375	1.03607078125	86974.017	32755.0337	1	105	112	107	18.2	NA	1	0			-2.07
CC00485XX16	0	143100	42.29	42	0	0	term	term	161279.375	157111.75	23446.375	27311.5	6372.625	2291.875	1.0554969375	105621.802	39279.0837	1	90	89	100	19.07	NA	2	1			-0.488
CC00486XX17	0	144300	40.71	40.57	1	0	term	term	148587.625	146072.75	25513.625	26096	6138.625	2486.25	1.16688025	92082.327	37510.8749	1	100	94	97	18.46	NA	2	1			-0.7
CC00498XX21	0	144900	42.29	40.57	1	0	term	term	158305.375	151989.75	29697.125	27849.875	6536.75	2619.5	1.14374	96694.239	37604.6109	1	90	91	76	18.59	NA	2	0			-0.762
CC00499XX22	0	145800	40.43	40	1	0	term	term	149317.625	161616.5	26007.875	28440.875	6816.75	2699.875	1.0629055625	93626.763	37625.7777	1	95	112	97	17.82	NA	2	0			-1.581
CC00500XX05	0	145900	43	41	0	0	term	term	177001.125	158712.75	29763.625	29604.875	7061.875	2830.5	1.09990996875	111553.394	39733.4418	1	110	89	100	19.23	NA	3	NA			1.026
CC00501XX06	0	146500	40.57	40.29	1	0	term	term	155638.375	163322	25239.625	28923.375	7314	2398.875	1.0478979375	97880.927	38394.4041	1	115	112	103	18.16	NA	1	1			0.171
CC00502XX07	0	146700	40	39.86	0	0	term	term	134102.5	144189.5	24566.5	26122	6680	2382.625	1.06624090625	83188.076	33998.6175	1	95	94	91	20.72	NA	3	0			-0.682
CC00504XX09	0	146800	40.57	40.29	1	0	term	term	143130.625	142027.5	22494.625	25261.375	5927.375	2432.125	1.09434640625	84075.353	34286.16641	1	90	103	100	18.62	NA	2	0			-1.447
CC00505XX10	0	146900	40.86	40.57	1	0	term	term	148328	146266.75	25372.625	26744.625	6605.625	2362	1.08159465625	95134.223	37012.8057	1	95	89	97	18.43	NA	2	1			-1.177
CC00507XX12	0	148202	40.14	39.71	1	0	term	term	126398.125	138419.375	21980.875	24023.875	5938.375	2097.75	1.06507484375	81781.547	33166.67168	1	105	91	94	19.36	NA	3	1			-1.774
CC00512XX09	0	150700	39.14	38.86	0	0	term	term	146426.5	159915	23324.375	29268.25	6396.125	2656.5	1.08952696875	92829.459	36937.8407	1	105	94	100	17.92	NA	5	0			0.97
CC00514XX11	0	151400	40.14	40	1	0	term	term	135129	135553.875	23075.75	24921.75	6268.375	2297	1.08488425	85864.966	34366.9929	1	100	91	97	19.07	NA	5	1			0.663
CC00515XX12	0	152600	38.86	37.86	1	0	term	term	157512.375	175775.875	22376.375	26081.625	6046.875	2619.75	1.0870411875	94573.246	38372.2927	1	90	86	88	21.16	NA	2	1			-0.334
CC00516XX13	0	152902	40.57	40.14	1	0	term	term	150170.5	164145.625	22887.25	27415	6058	2588.625	1.03553809375	102399.569	36865.39526	1	100	86	94	18.43	NA	2	0			-0.585
CC00527XX16	0	184400	43	41	1	0	term	term	183749.5	166996.375	33687.125	30696.625	7946.125	3224.625	1.1476295625	114312.246	41692.0858	1	105	94	100	17.79	NA	5	0			-0.834
CC00528XX17	0	183200	43.71	39.86	0	0	term	term	179562.375	155134.125	34705.25	30334.125	7296.625	2683.75	1.17969703125	109002.337	39908.7615	1	105	124	110	20.39	NA	5	0			-0.502
CC00532XX13	0	154200	41.43	41.14	0	0	term	term	139169.625	125288.75	22620.75	23812	5834.625	2337.25	1.07347453125	91457.979	34202.5656	1	110	112	112	19.39	NA	4	1			-0.798
CC00536XX17	0	156900	42.71	38.86	1	0	term	term	163299.25	149563.125	31309.375	30235	6998.75	2407.5	1.182968375	101165.159	38335.5347	1	90	89	97	19	NA	5	NA			0.871
CC00537XX18	0	157100	39	38.86	0	0	term	term	155451.5	170138	23878.25	26686.375	6678.5	2698.5	1.10664171875	95098.964	38072.1015	1	95	91	97	18.1	NA	3	0			0.66
CC00538XX19	0	157200	40.43	40.14	0	0	term	term	144324.625	140062.125	24964.5	26053.5	6028.5	2540.75	1.09830065625	91448.16	35514.9961	1	90	86	88	18.62	NA	2	1			-0.484
CC00543XX16	0	166900	44.14	41.14	0	0	term	term	188816.625	157728.75	31485.5	31755.125	7184.375	2854.625	1.19701640625	114363.541	41099.0436	1	95	83	97	19.1	NA	2	1			0.675
CC00544XX17	0	169300	41.86	41.43	1	0	term	term	138400.125	129643.5	20666.875	24920.25	5792.25	2304.25	1.07500128125	87331.886	33627.651	1	85	74	94	17.95	NA	2	1			-2.052
CC00548XX21	0	157400	40.71	40.43	0	0	term	term	145801.75	152504.875	26737.375	27466.25	6741.75	2583.25	1.060069	90749.581	36613.5996	1	90	74	97	18.66	NA	2	0			-0.079
CC00549XX22	0	157600	42.14	42	0	0	term	term	130234.25	118559.125	27193.75	23832.625	6531.375	2302.125	1.0613135625	85234.352	32927.2223	1	90	89	103	18.76	NA	5	0			-0.208
CC00550XX06	0	157800	40	39.86	1	0	term	term	134822.25	140430.25	20804.75	24499	6292.25	2331.125	1.05485803125	87197.601	34297.3243	1	100	106	103	17.95	NA	2	1			0.849
CC00552XX08	0	159300	39.14	39	0	0	term	term	142928.625	173616.25	24242.25	28509.125	6943.25	2591.5	1.04951440625	94690.25	39148.1643	1	100	94	76	18.53	NA	4	0			0.881
CC00553XX09	0	159000	41.57	41.43	1	0	term	term	153540.5	149519.75	25854.75	29809.125	6485.375	2443.25	1.06490146875	98155.053	37467.8359	1	100	97	110	18.69	NA	1	0			1.102
CC00554XX10	0	160200	41.14	40.86	1	0	term	term	142138.5	138021	24945.875	25015.625	6373.25	2190	1.09090928125	90734.279	34558.6686	1	90	83	100	18.85	NA	1				-0.676
CC00555XX11	0	162400	40.29	40	0	0	term	term	138026.75	132760	21725.625	24625.25	5800.125	2265.25	1.11746209375	85026.153	36150.5769	1	90	79	100	19	NA	1	1			-0.65
CC00557XX13	0	163400	41.86	41.43	1	0	term	term	143160	126675.625	24108.25	24649.125	6019.25	2289.25	1.05734171875	92940.939	34012.7731	1	105	112	110	19.39	NA	2	1			-0.507
CC00560XX08	0	159800	42	41.29	1	0	term	term	152099	149693	27317.375	27166.25	6548.125	2638.375	1.1286781875	94936.3	37363.2443	1	115	118	103	18.26	NA	3	0			0.06
CC00561XX09	0	159900	41	40.43	1	0	term	term	149729.875	153744.875	26029.75	27657.25	6169	2627.25	1.08084953125	97350.245	37083.7987	1	110	103	107	18.26	NA	5	1			-0.437
CC00562XX10	0	191900	42	38.57	0	0	term	term	146399.875	140141.875	28084.625	27804.5	6394	2228.5	1.14061996875	91747.61	35529.523	1	110	106	103	18.56	NA	4	0			-0.75
CC00564XX12	0	154100	41.86	40.43	0	0	term	term	169231.625	151618.125	30071.125	29564.875	7261.375	2732.375	1.06645896875	109718.637	39540.0183	1	115	103	103	18.36	NA	4	0			0.115
CC00566XX14	0	164500	42.86	39.14	1	0	term	term	155190.625	146118.125	27483.125	29422.5	6921.75	2916.375	1.1079513125	98133.649	36982.8186	1	100	100	112	18.33	NA	2	0			0.42
CC00568XX16	0	198900	43.57	39.71	1	0	term	term	203241.625	181153.5	30032.875	31943	7374.75	3125.375	1.2961753125	115088.235	43841.6993	1	90	77	91	17.95	NA	4	1			-0.839
CC00580XX12	0	173700	41.43	41.14	1	0	term	term	151796.375	153496	25125.5	25955.875	6621.625	2450.875	1.06596409375	95442.905	37351.6263	1	90	91	76	17.85	NA	5	0			-1.493
CC00581XX13	0	177101	39.86	39.71	0	0	term	term	148848.5	158090.875	24207.625	28390.25	7429	2570.875	1.0480300625	96926.356	36494.1895	1	105	112	110	18.16	NA	5	0			1.773
CC00584XX16	0	178800	42	41.86	0	0	term	term	147847.5	130074	28113.125	27079.125	6406.125	2369.5	1.06437515625	95479.083	34615.6254	1	110	112	94	17.72	NA	2	0			0.061
CC00585XX17	0	178900	39.71	39.57	1	0	term	term	131671.125	138304.25	22930.375	24265	6285.875	2212	1.0895254375	82475.831	34976.814	1	110	94	103	19.16	NA	NA	1			1.47
CC00586XX18	0	179000	40.29	40.14	1	0	term	term	127989.125	125846.75	22164	23438.875	5728.125	2368.25	1.0238009375	82271.631	32069.4471	1	95	94	110	18.26	NA	1	1			-1.015
CC00588XX20	0	183600	41.86	38.43	0	0	term	term	158829.125	158205.75	27258.25	29084.75	6676	2496.625	1.1381125	98007.445	37607.52348	1	100	86	97	19.69	NA	1	0			-1.024
CC00589XX21	0	184000	43.57	41.14	1	0	term	term	181674.5	155772.625	28887.125	29465.25	6921.875	2890	1.24370421875	108313.898	40803.427	1	115	115	107	19.36	NA	2	0			-0.088
CC00593XX17	0	189401	40.57	39.43	1	0	term	term	141671.75	149640.375	21743.5	26037	5945.75	2690	1.12736415625	85471.501	36190.7439	1	95	106	103	17.95	NA	1	1			0.055
CC00594XX18	0	189800	40	39.86	0	0	term	term	134503.125	144303	22875.5	27843	6156.5	2546.875	1.07389621875	83190.633	34580.1519	1	95	91	115	18.23	NA	2	0			-0.234
CC00596XX20	0	190100	41.57	41.14	0	0	term	term	151287.125	153796.25	25243.375	29210.875	6506.25	2474.875	1.09488953125	96437.763	37331.886	1	115	97	97	18.03	NA	2	1			-0.132
CC00597XX21	0	190200	39.14	38.71	1	0	term	term	125696.125	139915.75	22500.375	26570.25	6190	2530.125	1.0759245	80626.807	33579.7155	1	105	97	100	18.07	NA	2	0			0.903
CC00613XX11	0	181601	40.57	40.43	1	0	term	term	131414.375	144446.75	21112.25	24844.5	6297.75	2760.75	1.03051946875	86067.216	33301.77699	1	85	74	91	18.13	NA	3	1			-1.544
CC00620XX10	0	210900	43.86	40.71	0	0	term	term	172436	146197.875	28555.75	28909.125	6787.25	2632.625	1.222838125	106129.025	38583.69266	1	105	121	100	17.92	NA	5	0			0.215
CC00622XX12	0	185600	41.57	41.14	1	0	term	term	120437.875	117738.875	23630	24925.5	6061.625	2138.75	1.06258890625	78516.982	30798.0662	1	100	89	103	17.92	NA	1	1			-1.545
CC00637XX19	0	195700	42	39.86	0	0	term	term	162610.125	151682.375	29504.375	28604.5	7114.75	2848.5	1.11047578125	101926.379	37942.177	1	120	86	112	17.76	NA	2	0			-1.234
CC00642XX16	0	218100	42.57	40.29	0	0	term	term	170947.875	162098.875	30017	30265.125	6976.125	3027.625	1.18562453125	103476.175	38990.36304	1	95	97	112	17.89	NA	1	0			0.829
CC00650XX07	0	218007	43.29	40.71	1	0	term	term	177252.625	166540.875	32900.625	31650.75	7651.5	2888.375	1.10021975	112321.06	40760.0058	1	110	100	85	17.56	NA	2	1			1.203
CC00652XX09	0	191600	40.86	40.86	1	0	term	term	139199	150000.625	24229.375	26694.375	6580	2585.125	1.06224403125	92312.187	34638.01342	1	90	77	97	17.89	NA	2	1			-0.574
CC00653XX10	0	191801	39.71	39.57	0	0	term	term	131803.625	135972.125	18874.875	25137	6090.125	2476.625	1.048354125	86462.957	33323.1654	1	95	91	112	23	NA	3	1			-0.492
CC00656XX13	0	217601	43	42.29	1	0	term	term	167062.25	159940.625	28086.25	28718.75	7185.875	2577	1.1916355625	100801.842	40127.595	1	115	100	103	17.49	NA	2	1			0.287
CC00660XX09	0	215900	42.43	37.86	1	0	term	term	191432.625	174417	30709.375	34497.25	8218.375	3043.875	1.22651596875	113519.946	42883.1054	1	100	83	97	17.62	NA	2	1			-0.495
CC00663XX12	0	195000	43	42.29	1	0	term	term	175284.875	190030.25	27733.625	29691.125	7248.875	3062.5	1.05734340625	113532.371	40526.9605	1	115	89	97	18.46	NA	2	0			-0.886
CC00667XX16	0	196800	38.86	38.14	1	0	term	term	130577.75	151083.875	23730.75	25389.375	6547	2215.625	1.064505875	85264.695	35146.1904	1	80	71	97	18.85	NA	3	0			-0.95
CC00671XX12	0	197400	40.86	40.71	0	0	term	term	154313.625	161302.375	24781.625	28130.625	6853.625	2584.625	1.0309999375	103269.809	38521.2818	1	80	86	97	17.66	NA	2	1			0.629
CC00685XX18	0	226100	43.29	42	1	0	term	term	187911.75	165408.5	30124.75	31462.5	7239.25	2601.25	1.157053625	120379.59	42820.7708	1	100	124	110	18.39	NA	3	0			-0.482
CC00692XX17	0	200301	42.43	41.86	1	0	term	term	185222.875	168909.625	27778.375	28587.875	6812.625	2751.375	1.08698303125	118037.441	41271.1318	1	110	106	107	17.85	NA	1	0			0.09
CC00698XX23	0	220400	40.43	38	1	0	term	term	147222.5	153494.25	22282.75	24736.5	5757.125	2498.625	1.03315975	97781.922	37358.14297	1	100	86	100	18.46	NA	3	1			-0.517
CC00708XX15	0	207500	42	38.71	0	0	term	term	150977.25	148029.875	27583	28555.125	6696.75	2720.625	1.13572046875	95925.471	36514.61384	1	90	100	107	17.72	NA	2	0			1.504
CC00713XX12	0	229000	42.86	41.57	1	0	term	term	183008.625	177098.25	31647	32383.25	7494.625	3106.5	1.12784971875	114369.469	43255.2	1	105	127	100	17.76	NA	2	0			0.468
CC00714XX13	0	240900	42.71	40.86	0	0	term	term	146391.5	137341.625	25420.5	26620.625	6432.375	2333.375	1.0941225625	92656.968	34970.7533	1	100	100	100	18.49	NA	2	1			-1.097
CC00731XX14	0	214500	44.14	40.43	0	0	term	term	164526.125	140254.875	30280.625	26966.375	6596.625	2293.125	1.15359128125	102663.654	37697.4157	1	100	115	110	17.69	NA	5	0			-1.532
CC00734XX17	0	216900	41.86	39.57	0	0	term	term	155700.625	146900.625	25255.5	28165.125	6094.125	2654.625	1.16278396875	97645.355	37370.6065	1	120	115	115	18.03	NA	5	0			-0.492
CC00736XX19	0	247000	43.57	39.86	0	0	term	term	207538.625	175500	30527.375	31086.125	6864.5	3276.25	1.16944903125	129373.772	44356.8295	1	125	124	112	18.23	NA	2	1			-0.979
CC00737XX20	0	244300	41.43	39.43	1	0	term	term	154238.375	152529.375	23679.625	25694	6534.25	2457.125	1.0598494375	98564.985	36573.6013	1	110	112	107	18.23	NA	2	0			0.39
CC00740XX15	0	238400	42.86	39	0	0	term	term	172020.125	163228.875	31043.375	31007.625	7100.5	3111.375	1.08351771875	110163.087	41165.2859	1	95	77	91	18.62	NA	1	1			-0.127
CC00741XX16	0	218900	43	41.14	0	0	term	term	176736.25	158012.75	29710.375	30439.375	7065.625	2762	1.14852409375	110271.319	39514.7875	1	100	118	103	18.2	NA	3	0			0.978
CC00749XX24	0	2600	44	40.14	1	0	term	term	185567.375	160832.25	34577.625	31696.875	7539.875	2880.25	1.18446290625	115481.883	42289.6311	1	105	112	100	17.69	NA	4	0			0.135
CC00757XX15	0	12010	43.29	41.57	1	0	term	term	192753.5	175257	32195.125	32113.25	7208.5	2914.375	1.14562178125	119985.547	43034.7093	1	100	106	112	18.2	NA	5	1			-0.82
CC00765XX15	0	8210	42.14	40.43	1	0	term	term	178976.75	174295.25	25735.5	29731.375	6612.75	2766.25	1.11237690625	114733.363	41341.30795	1	105	97	107	17.69	NA	3	0			0.51
CC00769XX19	0	4400	41	40.71	0	0	term	term	144426.625	141110.375	23565.375	24821.75	6061.75	2431.625	1.09616190625	89703.171	36344.4233	1	115	121	115	18.46	NA	4	0			-0.54
CC00782XX16	0	240100	42.14	38.71	1	0	term	term	162584.625	156796.875	27312.25	26032.75	6418.375	2827.75	1.11548703125	101741.431	38173.8	1	95	94	103	21.23	NA	2	0			-0.597
CC00783XX17	0	15910	40.86	40.71	0	0	term	term	145517.5	144765.375	24877.375	26324.375	6090.875	2467.875	1.047863375	93170.167	34841.8283	1	115	100	107	18.49	NA	3	1			-0.323
CC00789XX23	0	21110	42	41.29	0	0	term	term	151568.5	139528.125	25795.5	27274.625	6032.75	2282.5	1.1186815625	97198.997	37417.7446	1	115	106	124	18	NA	3	1			-1.031
CC00793XX19	0	28610	43.86	40.86	0	0	term	term	177252.625	157616.875	33727.625	32129.625	7490.375	2736.25	1.16593675	110400.644	40225.8462	1	100	109	97	18.03	NA	4	0			-0.383
CC00798XX24	0	245400	42	39	0	0	term	term	195798.5	194715.75	30551.75	30483.75	7210.75	3131.25	1.128820625	122721.242	43720.68441	1	105	97	103	18.07	NA	5	0			1.955
CC00801XX09	0	29510	44.29	41	1	0	term	term	212521.375	182350	33061.125	33556.75	7694.5	2724.875	1.2764934375	123921.956	45111.5154	1	110	97	100	19.2	NA	2	0			0.153
CC00810XX10	0	29010	40.71	38.57	1	0	term	term	132496.75	138867.375	22874.75	26314.375	6165.25	2448.5	1.10958446875	83889.427	34755.0441	1	95	94	107	17.26	NA	3	1			-1.576
CC00815XX15	0	4120	42.57	37.71	0	0	term	term	158720.375	158227.75	26243.5	27360.25	6338.875	2554.5	1.0877068125	100873.547	37990.3065	1	100	112	76	18.26	NA	5	0			-0.212
CC00816XX16	0	40010	42.43	42.14	1	0	term	term	163188	156411.125	24289.5	29724.875	6719.125	2679.25	1.14349284375	100631.989	38704.0236	1	115	112	112	17.69	NA	4	0			0.479
CC00822XX14	0	15710	40.57	38.86	0	0	term	term	148279.75	153414.5	27379.375	27834.25	6572.5	2628.375	1.1110704375	93770.931	36420.2949	1	115	112	118	17.33	NA	3	0			0.948
CC00832XX16	0	630	43.71	39.29	1	0	term	term	190677.125	168233	31365.25	31914.125	7076.625	2977.5	1.144576	118039.149	41409.6741	1	115	106	110	17.59	NA	1	1			-0.222
CC00851XX10	0	42010	42.71	38.29	1	0	term	term	176974.5	178364.25	32338.375	31362.25	7201.625	2758.625	1.1839709375	108174.819	41015.1773	1	110	112	103	17.82	NA	2	0			0.243
CC00852XX11	0	28210	43.43	40	1	0	term	term	193526.75	175391.125	33339.75	33883.125	8224.625	2878.75	1.14285871875	120528.56	43078.5841	1	90	100	88	19.72	NA	3	0			-0.246
CC00854XX13	0	41810	38.71	38.57	1	0	term	term	118894.125	135356.875	19035	23560.25	5786.625	2098.75	1.05493425	78084.596	32473.8543	1	90	79	100	20.39	NA	4	1			-0.467
CC00858XX17	0	32210	43.71	41.71	1	0	term	term	148247.375	126046.75	26452.25	25502.375	6347.875	2485.375	1.07257453125	96379.636	34594.4791	1	90	83	94	17.69	NA	2	0			-0.816
CC00861XX12	0	20830	44	41.71	0	0	term	term	200126.375	176764.375	33277.25	34013.5	7598.375	2599.75	1.144234	126439.085	43899.3168	1	95	86	112	17.69	NA	4				0.844
CC00863XX14	0	34810	43.57	41.57	1	0	term	term	167354.25	153569.5	29032.625	29680.75	6536	2777.25	1.076785125	107776.158	38356.35483	1	100	118	103	17.89	NA	5	0			0.039
CC00868XX19	0	16530	42.43	39.29	1	0	term	term	177476.25	165914.875	30587.375	31518.5	7478	2771.625	1.1331548125	111864.536	40991.6395	1	120	112	124	18.13	NA	2	1			-0.115
CC00870XX13	0	21830	43.71	41.86	1	0	term	term	164518	148980.125	28260.875	28411.375	7056	3113.5	1.11456815625	103029.659	37772.3243	1	100	83	118	17.62	NA	3	1			-0.005
CC00874XX17	0	18630	44.71	42.71	0	0	term	term	211793.375	183953.125	30937.375	32960.375	7499	2909.875	1.12818234375	130927.007	45129.4909	1	115	115	130	18.03	NA	2	0			-0.466
CC00876XX19	0	17931	41.14	40.43	0	0	term	term	154454.375	148384.375	24858.125	26780.5	6530.5	2445.625	1.141147	98638.55	26149.9939	1	100	97	100	18.53	NA	2	1			1.098
CC00879XX22	0	5230	42.71	40.14	1	0	term	term	210120.375	177837	32674.5	32070.625	7689.875	3159.75	1.14872696875	117817.555	41324.16067	1	100	118	100	18.33	NA	3	0			0.135
CC00880XX15	0	29030	44	41.29	1	0	term	term	209907.5	185118.125	36275	35095.875	8342	2956.25	1.134049	127926.55	43991.5253	1	115	127	118	18.95	NA	2	1			-0.233
CC00882XX17	0	13030	42.14	39.71	0	0	term	term	174388.125	165548.125	28212	28334.5	6670.125	2760.25	1.14660003125	107810.326	40098.1152	1	110	115	103	17.92	NA	2	1			0.162
CC00883XX18	0	14430	44.71	38.86	0	0	term	term	227719.125	207497.625	35909.375	35303.125	8099.375	2954.25	1.23179625	134983.922	47701.21957	1	105	100	107	18	NA	1	0			1.601
CC00884XX19	0	17230	43.43	40.43	1	0	term	term	175003.5	152862.25	29545.875	29414.875	6710.625	2875	1.20094765625	108733.688	39471.682	1	100	100	97	18.1	NA	2	0			0.311
CC00898XX25	0	33330	40.29	37.57	1	0	term	term	153488.875	161959.25	25575.375	26976.75	6802.125	2439.75	1.16376546875	93360.108	38182.81516	1	95	89	100	18.85	NA	2	0			0.505
CC00904XX13	0	31830	43	40.71	1	0	term	term	171220.5	154023.875	28284.125	28646	6846.5	2886.125	1.08637521875	109824.181	39837.8358	1	110	103	100	18.79	NA	3	0			-1.087
CC00911XX12	0	18830	40.29	37	1	0	term	term	152750	160077.25	23517.375	27744	6316	2926.625	1.11262796875	93530.78	37399.66065	1	100	109	100	17.79	NA	2	1			0.036
CC00914XX15	0	30130	43.29	41.14	0	0	term	term	191717.25	168295.75	33152	31040.375	7386.625	2900.625	1.09042053125	119474.778	42983.5127	1	110	100	107	18.59	NA	3	1			-0.689
CC00915XX16	0	18530	40.14	38.43	0	0	term	term	132564.75	154930.5	23988.5	29672.75	6672.375	2387.25	1.07844640625	85665.755	35673.8171	1	100	100	97	18.1	NA	3	0			-0.446
CC00917XX18	0	39130	43.43	40	1	0	term	term	164405.625	150168.125	27359.75	28619.25	6708.125	2613.375	1.15173084375	102117.128	38741.3766	1	95	97	107	18.2	NA	2	0			-0.948
CC00923XX16	0	48430	43.43	40	1	0	term	term	195498.625	172453.375	35629.875	32989.75	7688.25	3342.875	1.20971690625	117374.173	43365.8209	1	115	129	110	18	NA	2	1			0.904
CC00924XX17	0	36330	40.57	38.86	1	0	term	term	150892.75	144274.75	23217.75	27726	6511.875	2790.5	1.12265559375	91905.649	36708.3163	1	105	103	110	18.16	NA	2	0			-0.05
CC00928XX21	0	37430	39.71	39.57	0	0	term	term	136419.125	147541.125	24023.75	26272.5	6722.5	2338.75	1.0522058125	91452.122	35564.5256	1	100	103	107	17.72	NA	2	1			-0.492
CC00929XX22	0	40231	43.57	41.86	0	0	term	term	168932.75	150064.375	32569.625	29778	7998.875	2836.875	1.1365711875	107280.54	39142.21825	1	105	100	100	18.16	NA	3	1			-1.226
CC00935XX20	0	48030	42.57	38	0	0	term	term	179283	166388.25	29110.25	28648.5	6435.75	2645.125	1.12156784375	111521.927	40492.93784	1	120	106	107	18.26	NA	2	0			0.357
CC00940XX17	0	44030	43.71	41.14	1	0	term	term	183199	145224.125	32243.125	31346.25	7438.875	2786.875	1.16835690625	112606.846	39738.0352	1	105	115	82	17.76	NA	2	0			0.298
CC00947XX24	0	43430	43.29	39.86	0	0	term	term	191418.375	175757.25	34849.25	31419.875	7471.375	2939.75	1.11371696875	119935.846	42481.8134	1	110	106	100	18.79	NA	4	0			-0.39
CC00948XX25	0	30030	43.29	41.71	0	0	term	term	165858.125	152975.375	29913.75	29997.375	6909.75	2518.5	1.13823525	104992.528	38869.4893	1	100	103	110	18.76	NA	1	1			0.324
CC00956XX16	0	37730	41.29	39.43	1	0	term	term	137229.75	136037	24958.75	25634.25	6441.75	2308.125	1.06528134375	89067.766	34965.7726	1	115	124	107	18.2	NA	NA	0			-0.841
CC00961XX13	0	44630	43.71	40.29	0	0	term	term	190887.875	174716.75	33369	30528	7832.125	2805	1.1500348125	117651.647	42645.26193207	1	100	100	107	18.62	NA	2	1			-0.238
CC00971XX15	0	45431	40.71	37.86	0	0	term	term	138759.75	133979.25	23534.125	23717.5	6351.875	2196.25	1.1475340625	85405.3	35015.78552	1	115	115	103	18.13	NA	4	0			-1.052
CC00973XX17	0	66030	44.71	42	0	0	term	term	191383.625	162043.125	34364.25	29546.125	7407.625	2651.625	1.2065485	118251.251	42139.7733	1	120	115	103	22.07	NA	1	0			0.46
CC00974XX18	0	46931	42.71	39.71	0	0	term	term	166411.125	155033.75	28227.5	28948.75	6839.75	2670.125	1.16283359375	102460.155	39888.581	1	115	94	97	17.82	NA	2	1			0.228
CC00976XX20	0	64331	43.29	41.57	1	0	term	term	171434.75	152962.25	29609.5	27505.375	6689.5	2470.875	1.07199975	110332.093	38822.6132	1	95	97	100	22.39	NA	2	0			-1.069
CC00980XX16	0	66630	43.57	41.29	1	0	term	term	191861.625	174267.125	29516.5	30127.75	6971.125	2681.25	1.08249671875	118675.892	41485.68079	1	90	97	107	32.26	NA	2	1			-1.091
CC00982XX18	0	64930	42.57	40.71	1	0	term	term	165627.875	157697	29154.125	30113.875	7396.875	2538.625	1.1604295625	101669.663	38921.6751	1	105	100	110	23.1	NA	2	0			0.04
CC01004XX06	0	51630	41.14	39	1	0	term	term	152411.25	158526.875	25886.75	27959	6623.375	2664	1.0999593125	94774.856	37400.09289752	1	90	97	97	23.26	NA	5	1			0.439
CC01007XX09	0	67630	40.86	38.57	0	0	term	term	162504.625	157172	26237.625	26594.75	6749	2709.25	1.0618771875	101227.022	37812.3259	1	95	91	85	21.56	NA	4	0			0.143
CC01014XX08	0	59530	41.86	40.29	0	0	term	term	175748.125	167867.625	29827.875	29187.625	6562.625	2684.75	1.11751684375	111212.367	40310.68538	1	75	77	97	23.3	NA	2	1			-0.042
CC01015XX09	0	74130	43.43	38.14	0	0	term	term	175225.25	146631.125	28846.75	27322.875	6874.25	2771.125	1.1666733125	108070.511	39040.1773	1	95	118	103	22.13	NA	2	0			-0.116
CC01019XX13	0	79330	42	40.29	0	0	term	term	166107.375	166291.25	29399.625	29992.5	7167.125	2653.125	1.12639421875	105062.938	39848.6678	1	90	112	91	21.76	NA	5	0			0.514
CC01021XX07	0	78630	43	39.14	0	0	term	term	162462.625	146692.25	29372.75	30054.25	7353.125	2591.125	1.20052503125	99966.024	38181.1835	1	115	100	110	20.3	NA	1	0			0.172
CC01023XX09	0	74030	43.86	42	1	0	term	term	172520.375	158657	29028.125	27533.375	6979.75	2508.5	1.09791384375	108574.384	38519.94574	1	95	100	107	21.92	NA	5	0			0.277
CC01027XX13	0	82630	43.71	41.14	0	0	term	term	179962.875	157862	31386.375	28833.5	7189.875	2738.625	1.159361875	110143.8	40575.2339	1	120	109	103	21.66	NA	2	0			-1.05
CC01029XX15	0	84830	43.57	41.29	1	0	term	term	184595.75	160232	28408.5	28021.25	6655.5	2726.875	1.14116140625	115304.062	40451.1935	1	100	103	103	20	NA	5	1			0.712
CC01032XX10	0	77330	43	40.71	0	0	term	term	199387.25	186576.625	34199.125	32674.75	7443.25	2961.875	1.10750009375	123635.974	43314.1217	1	95	97	112	21.82	NA	3	0			0.02
CC01037XX15	0	77430	41	40.71	0	0	term	term	144785.25	133693	24148.75	25556.25	6083.75	2433.5	1.1322921875	87091.192	35173.8048	1	100	100	91	21.33	NA	2	1			-0.661
CC01041XX11	0	81131	44	40.43	0	0	term	term	181625.75	159307.125	34709.5	30710.125	7261.75	2570.375	1.1301738125	114277.553	40258.87867	1	105	109	100	21.69	NA	3	0			0.893
CC01042XX12	0	74431	43.14	40.14	0	0	term	term	166637.875	149516.625	30177.125	26802.25	6441.75	2542.25	1.0783638125	107653.615	37806.2052	1	110	127	121	21.16	NA	2	1			-0.418
CC01044XX14	0	72531	43	40	0	0	term	term	162283.75	147908.625	31326.375	28173.75	6807.5	2522.375	1.18588659375	98497.111	37531.3909	1	100	97	97	22.53	NA	4	0			-0.315
CC01047XX17	0	81830	43.86	40.71	0	0	term	term	179877	154385.25	30397.125	29395.625	6817.875	2630.375	1.19853053125	107153.847	40264.0093	1	125	109	110	29.89	NA	2	0			0.701
CC01050XX03	0	82330	43.43	41.86	0	0	term	term	165024.875	143208.25	31225.75	26953.375	6744.125	2561.75	1.12397625	104825.739	38288.7429	1	95	112	115	29.72	NA	2	0			-0.91
CC01051XX04	0	83930	43	40.71	1	0	term	term	185014.25	175217.375	28839	30790.5	6935.5	2571	1.10068696875	114933.796	41574.2214	1	125	147	103	21.89	NA	5	0			0.189
CC01070XX07	0	86430	41.43	39.14	1	0	term	term	172835.5	185006.125	29086.25	30234.5	7250.125	2501.625	1.06762321875	108974.838	39843.56495	1	115	127	127	30.33	NA	2	0			-0.926
CC01084XX13	0	69330	41.29	39.29	0	0	term	term	183293.5	174385.5	31919.5	31576.625	8354.875	3071.125	1.13921853125	111637.614	42025.1547	1	85	68	82	22.62	NA	3	0			2.018
CC01087XX16	0	99430	42.43	40.43	0	0	term	term	180463.375	172449.375	32623.25	32055.5	7381.25	2729.75	1.11533115625	111437.486	39791.2549	1	105	112	100	18.92	NA	3	1			-0.449
CC01096XX17	0	76130	43.57	41.86	1	0	term	term	176447.25	167808.625	29809.125	29638.625	7491.5	2715.375	1.13196109375	115198.214	41045.96734	1	105	118	97	21.3	NA	3	1			-1.162
CC01105XX08	0	99330	44.43	39.86	0	0	term	term	194296	174197	35455.875	33063.625	8074.5	3039.625	1.17198225	120038.893	42888.0041	1	95	100	110	19.76	NA	2	1			2.018
CC01145XX16	0	98330	44.71	37.71	1	0	term	term	162173	163233.5	28600.125	30591.875	7274	2805.125	1.16056240625	109045.738	39342.2485	1	105	97	115	19.46	NA	1	1			-1.387
CC01181XX11	0	141430	42.57	39.57	1	0	term	term	187379.625	172396.625	31466.125	31287.875	7733.75	2979.25	1.17807934375	113600.24	41150.2963	1	90	118	100	22.79	NA	5	NA			1.066
CC01194XX16	0	149530	43.86	42	0	0	term	term	184587.613998	159669.365483	31039.62315	30655.498173	7032.499581	3088.499816	1.30898609375	169806.227	49613.59	1	115	118	107	18.36	NA	4	0			-1.498
CC01199XX21	0	141130	40.14	39.86	1	0	term	term	129677.5	135844.125	25227.5	26470	6561.25	2361.125	1.09664015625	83750.844	33527.79653	1	80	50	100	19.56	NA	2	1			-0.816
CC01201XX05	0	141630	41.29	41	1	0	term	term	170680.5	167698	27267.25	29442.375	6900.75	3149.375	1.12926915625	104945.207	40607.2509	1	100	118	107	18.16	NA	4	0			0.104
CC01236XX16	0	155830	44.43	40.71	0	0	term	term	210849.75	181019.25	35549.25	34528.5	8011.875	3367.625	1.15635253125	125353.47	42931.702	1	110	103	100	20.92	NA	3	0			0.285
CC00082XX09	0	30700	39.71	39.43	1	0	term	term	139026.25	152671	26490.875	26347.5	6607	2668.75	1.13861121875	82486.53	36349.2976	1	95	83	100	17.95	NA	2	1			0.764
CC00116XX09	0	38001	39.43	39.29	0	0	term	term	124166.375	152033.375	19004.875	25213.25	6510.125	2363.375	1.0616740625	80713.538	33606.5021	1	100	97	110	19.16	NA	3	0			0.679
CC00130XX07	0	44001	43.43	40.86	1	0	term	term	189148.25	170209.75	32646.375	31793.5	7562.625	3007.5	1.19410984375	114952.353	42514.4477	1	110	121	112	18.3	NA	3	0			0.827
CC00143BN12	1	47600	38.29	38.14	0	0	term	term	110460	133840.875	17177	22667.25	5865.25	1972.375	1.05285903125	70248.474	30893.6728	1	95	100	103	18.95	NA	2	1			-0.645
CC00172AN08	1	56901	37.86	37.29	1	0	term	term	107098.5	131785.25	18650.875	23269.5	5435.125	2217.125	1.07248946875	69058.406	31206.3279	1	85	74	97	21.03	NA	5	0			-1.423
CC00178XX14	0	58600	41	40.57	1	0	term	term	114482.5	130647.5	18301.875	22592	5398.375	2038.875	1.0984821875	70726.962	31459.8256	1	100	100	97	21.13	NA	3	0			-2.464
CC00188XX16	0	61800	42.86	39.14	1	0	term	term	174554.375	163112.75	31249.75	31294.375	7502	2856.875	1.20638084375	106518.013	40985.3636	1	95	89	103	18.2	NA	5	0			-0.522
CC00219XX13	0	86600	42.29	40.29	1	0	term	term	182812.125	173893.625	28395.625	30162.875	7160.875	3424.375	1.0874755	119101.048	41604.87331	1	110	127	100	18.39	NA	1	1			-0.092
CC00243BN13	1	81100	40.86	38.57	1	0	term	term	153085.375	154223.25	24786.625	26835.5	6608.375	2582.5	1.1002781875	99443.319	38152.1329	1	90	91	94	20.33	NA	4	0			0.009
CC00270XX07	0	88600	41.86	41.57	1	0	term	term	175539.375	174452.125	25290.5	29590.875	6722.25	2646.375	1.05185846875	107974.714	39079.553554	1	100	109	103	18	NA	3	0			0.383
CC00291XX12	0	93100	40.29	37.86	1	0	term	term	156440.625	147543.5	24229.375	24864	5885.25	2551.875	1.14183740625	96834.418	36065.0234	1	95	79	103	18.16	NA	4	0			0.553
CC00338AN17	1	107700	37.71	37.14	1	0	term	term	123146.5	148970.5	18070	25488.125	5817.375	2523.75	1.072767	78887.516	35348.3375	1	120	79	112	18.89	NA	3	1			-1.097
CC00339XX18	0	107200	41.14	40.71	1	0	term	term	160799.625	151305	25342.125	26223.25	6633.125	2557.25	1.066978	93558.989	36028.92591	1	115	112	118	18.76	NA	2	0			-0.01
CC00364XX10	0	115200	41.29	41	0	0	term	term	137275.375	126374.75	27056	22939.625	5666.125	2052.875	1.13398159375	82528.671	34220.1477	1	105	121	110	18.43	NA	2	1			-1.916
CC00398XX20	0	123100	39	38.86	0	0	term	term	120554.5	142538.25	22014.625	24719.875	6120.375	2268.875	1.09402525	75730.167	33557.6428	1	105	106	103	18.16	NA	5	1			0.256
CC00404XX08	0	124500	37.57	37.43	0	0	term	term	112168.875	116771	18494.625	21710.375	5596.375	2121.625	1.065705625	64997.975	29418.44301	1	105	103	107	17.82	NA	1	1			-1.641
CC00409XX13	0	125600	41	40.71	1	0	term	term	139448.125	134693	23086.875	25409	6115.125	2186	1.13003565625	90065.149	37129.4125	1	95	121	100	18.82	NA	3	0			0.06
CC00421AN09	1	126000	38.14	37.43	0	0	term	term	103280.125	125440	18424.75	22481.5	5654.5	2135.625	0.98178884375	71584.087	29437.3774	1	115	112	110	18.03	NA	5	0			-0.116
CC00443XX15	0	133900	40.43	39.71	1	0	term	term	140723.125	148814.125	22493.125	23652.875	6184	2254.875	1.04892090625	91920.899	36140.5163	1	105	94	88	19.03	NA	5	0			1.302
CC00456XX11	0	138000	40.86	40.71	1	0	term	term	145808	158917.875	25525.625	27666.75	6620.125	2622.25	1.08042425	95177.717	30827.5333	1	100	86	103	18.59	NA	3	0			-0.25
CC00466AN13	1	138400	37.86	37.14	0	0	term	term	102776.625	133173.25	18346	21359.125	5753.5	1942	1.05335678125	66513.416	30554.93373	1	85	89	94	18.33	NA	2	1			-1.662
CC00547XX20	0	157300	39	38.71	0	0	term	term	126254.75	137643	22089.75	27076.125	6194.25	2463.5	1.055829875	81791.278	32890.4911	1	90	89	94	17.85	NA	2	0			0.122
CC00582XX14	0	178300	39	38.14	1	0	term	term	160627.5	166570.625	26133	28866.125	7120.375	2812	1.11326071875	99904.949	39459.1519	1	115	103	112	18	NA	2	1			0.352
CC00587XX19	0	180300	38.57	38.29	0	0	term	term	143727.25	166570.875	18940	24652.875	5989	2176.875	1.11658971875	90909.119	37609.4949	1	90	91	94	18.59	NA	1	1			0.899
CC00639XX21	0	216800	41.57	41.29	0	0	term	term	129072.625	137647.875	23022.75	24547	6159.375	1948	1.17247146875	78896.94	34143.3997	1	95	103	107	17.76	NA	3	0			1.39
CC00744XX19	0	221001	41.29	38.86	0	0	term	term	167066.125	164972	30004.75	29038.875	7468.625	2729	1.1296531875	106567.846	39713.9874	1	105	115	107	21.39	NA	3				2.333
CC00818XX18	0	4020	42.57	41.14	0	0	term	term	177653.75	162984.125	30076.375	29106.75	7294.875	2871.375	1.0881884375	111222.767	40546.2564	1	100	106	115	17.95	NA	4	0			0.532
CC00843XX19	0	4330	40.71	40	1	0	term	term	152334.625	151032.625	26433.5	27732.625	6563.25	2647.875	1.13371934375	94956.032	37718.8414	1	85	94	76	17.62	NA	4	1			-0.215
CC00865XX16	0	12330	41.71	40	0	0	term	term	167347.125	162343.875	27242	30183.125	7392.125	2900.75	1.11331325	107117.401	39449.6224	1	125	127	110	18.2	NA	1	0			0.565
CC00908XX17	0	37030	42.43	40.43	1	0	term	term	177712.625	170334.375	28676.5	31591.75	7233.75	2773.25	1.192631875	107375.093	41206.5277	1	100	106	115	18.66	NA	2	0			0.944
CC01020XX06	0	72930	38.57	38.43	0	0	term	term	134457.625	148566.875	23110.5	26725.125	6789.875	2691.375	1.123750375	84131.604	35553.5978	1	95	97	97	21.53	NA	1	1			1.164
CC01086XX15	0	100430	41.29	38.71	1	0	term	term	168590.875	157037	25303.75	28142.375	6292.625	2682.875	1.13080628125	104778.69	37430.8233	1	100	68	91	18.79	NA	4	1			-1.043
CC01103XX06	0	101930	44	42	1	0	term	term	242481.375	205373.875	41866.875	33652.625	8153.75	3320.25	1.1513078125	150826.295	50055.1101	1	115	86	100	19.43	NA	3	0			-0.329
CC01190XX12	0	143030	42.14	40.14	0	0	term	term	152386.375	161192.125	27431.875	29206.25	6878.875	2400.375	1.11206975	93508.659	37463.7179	1	75	74	82	18	NA	3	0			0.705
CC01198XX20	0	140930	42	41.57	0	0	term	term	158172.25	142237.125	26398.75	27375.625	6582.375	2577.625	1.04752125	99580.229	36426.36284	1	115	115	115	18	NA	5	0			-0.64
CC01200XX04	0	154330	41.43	38.86	0	0	term	term	163680.5	169761.25	25317.5	29446.875	6753.75	2456.5	1.08022315625	104073.675	39245.3587	1	115	103	107	18.82	NA	5	0			-1.178
CC01206XX10	0	143530	43.86	41.86	1	0	term	term	183857.75	162221	28978.5	30170.375	7105.75	2605.5	1.09825646875	116500.373	41160.9193	1	95	83	103	18.1	NA	1	0			0.09
